# Supplementary material for: Revision and phylogeny of the genus Loxoneptera Hampson, 1896 (Lepidoptera, Crambidae, Pyraustinae), based on morphology and molecular data
Source: Zookeys. 2021 May 5;1036:75–98. doi: 10.3897/zookeys.1036.63814 (PMC8116319; doi:10.3897/zookeys.1036.63814)
Supplement: XML Treatment for Loxoneptera [file zookeys.1036.63814-treatment1.xml]

<!DOCTYPE tp:taxon-treatment
  PUBLIC "-//TaxonX//DTD Taxonomic Treatment Publishing DTD v0 20100105//EN" "tax-treatment-NSO.dtd">
<tp:taxon-treatment xmlns:tp="http://www.plazi.org/taxpub"><tp:treatment-meta><kwd-group><label>Taxon classification</label><kwd><named-content xmlns:xlink="http://www.w3.org/1999/xlink" content-type="kingdom">Animalia</named-content></kwd><kwd><named-content xmlns:xlink="http://www.w3.org/1999/xlink" content-type="order">Lepidoptera</named-content></kwd><kwd><named-content xmlns:xlink="http://www.w3.org/1999/xlink" content-type="family">Crambidae</named-content></kwd></kwd-group><mixed-citation publication-type="journal"><person-group><name><surname>Xiang</surname><given-names>Lanbin</given-names></name><name><surname>Chen</surname><given-names>Kai</given-names></name><name><surname>Zhang</surname><given-names>Dandan</given-names></name></person-group><article-title>Revision and phylogeny of the genus <italic><tp:taxon-name><tp:taxon-name-part taxon-name-part-type="genus" reg="Loxoneptera">Loxoneptera</tp:taxon-name-part></tp:taxon-name></italic> Hampson, 1896 (<tp:taxon-name><tp:taxon-name-part taxon-name-part-type="order">Lepidoptera</tp:taxon-name-part></tp:taxon-name>, <tp:taxon-name><tp:taxon-name-part taxon-name-part-type="family">Crambidae</tp:taxon-name-part></tp:taxon-name>, <tp:taxon-name><tp:taxon-name-part taxon-name-part-type="subfamily">Pyraustinae</tp:taxon-name-part></tp:taxon-name>), based on morphology and molecular data</article-title><source>Zookeys</source><day>05</day><month>5</month><year>2021</year><volume>1036</volume><fpage>75</fpage><lpage>98</lpage><pub-id pub-id-type="doi">10.3897/zookeys.1036.63814</pub-id></mixed-citation></tp:treatment-meta><tp:nomenclature><tp:taxon-name><object-id xmlns:xlink="http://www.w3.org/1999/xlink" content-type="arpha" xlink:type="simple">B41A37D0-7163-5A10-A5AC-A98792CB6B2E</object-id>
              <tp:taxon-name-part taxon-name-part-type="genus" reg="Loxoneptera">Loxoneptera</tp:taxon-name-part>
            </tp:taxon-name><tp:taxon-authority>Hampson, 1896</tp:taxon-authority><tp:nomenclature-citation-list><tp:nomenclature-citation><tp:taxon-name>
                  <tp:taxon-name-part taxon-name-part-type="genus" reg="Loxoneptera">Loxoneptera</tp:taxon-name-part>
                </tp:taxon-name><comment>Hampson, 1896: 405. Type species: <tp:taxon-name><tp:taxon-name-part taxon-name-part-type="genus" reg="Loxoneptera">Loxoneptera</tp:taxon-name-part> <tp:taxon-name-part taxon-name-part-type="species" reg="carnealis">carnealis</tp:taxon-name-part></tp:taxon-name> Hampson, 1896, by original designation.</comment></tp:nomenclature-citation></tp:nomenclature-citation-list></tp:nomenclature><tp:treatment-sec sec-type="diagnosis" id="SECID0EBFBG"><title>Diagnosis.</title><p>In external appearance, the species of <italic><tp:taxon-name><tp:taxon-name-part taxon-name-part-type="genus" reg="Loxoneptera">Loxoneptera</tp:taxon-name-part></tp:taxon-name></italic> are similar to species of <italic><tp:taxon-name><tp:taxon-name-part taxon-name-part-type="genus" reg="Eumorphobotys">Eumorphobotys</tp:taxon-name-part></tp:taxon-name></italic> Munroe &amp; Mutuura, 1969 in the long and porrect labial palpus, the usually concolorous wings with no obvious pattern and the straight termen of forewing, but can be best distinguished by the triangular uncus, the rod-shaped dorsal projection of transtilla bearing long and thick hair at the apex, and the hook-shaped ventral sella in the male genitalia. In the female genitalia, the ductus bursae of <italic><tp:taxon-name><tp:taxon-name-part taxon-name-part-type="genus" reg="Loxoneptera">Loxoneptera</tp:taxon-name-part></tp:taxon-name></italic> is shorter and stouter than that of <italic><tp:taxon-name><tp:taxon-name-part taxon-name-part-type="genus" reg="Eumorphobotys">Eumorphobotys</tp:taxon-name-part></tp:taxon-name></italic>. These two genera are also different in the shape of the signum, if present a nearly rhomboid signum with connected carina, or reduced into a keel-like carina in <italic><tp:taxon-name><tp:taxon-name-part taxon-name-part-type="genus" reg="Loxoneptera">Loxoneptera</tp:taxon-name-part></tp:taxon-name></italic>, and a narrowly rhomboid signum with carina interrupted in <italic><tp:taxon-name><tp:taxon-name-part taxon-name-part-type="genus" reg="Eumorphobotys">Eumorphobotys</tp:taxon-name-part></tp:taxon-name></italic>. Eighth sternite in males of <italic><tp:taxon-name><tp:taxon-name-part taxon-name-part-type="genus" reg="Loxoneptera">Loxoneptera</tp:taxon-name-part></tp:taxon-name></italic> is slightly sclerotised, with two slender and sclerotised anterolateral processes.</p></tp:treatment-sec><tp:treatment-sec sec-type="description" id="SECID0EYGBG"><title>Description.</title><p><bold><italic>Head</italic>.</bold> Frons oblique, slightly protruding. Vertex with moderately raised scales projecting between antennae. Labial palpus ~ 2–2.5 × eye diameter; second segment obliquely upward, third segment long and porrect. Maxillary palpus small. <bold><italic>Thorax</italic>.</bold> Legs unmodified usually, outer spur 1/3 to 1/2 the length of inner spur, sometimes outer spur minute. <bold><italic>Wings</italic>.</bold> Forewing elongated triangular, termen obliquely straight to slightly curved; discal cell ~ 1/2 length of wing, R<sub>1</sub> from ~ 3/4 of anterior margin of cell, R<sub>3</sub> and R<sub>4</sub> stalked to more than half of R<sub>4</sub>, R<sub>5</sub> free from anterior angle of cell, parallel to stalked R<sub>3</sub>+R<sub>4</sub> at base, then diverging, discocellular veins concavely curved, M<sub>1</sub> close to R<sub>5</sub> at base, free from discocellular veins and close to anterior angle of cell, M<sub>2</sub>, M<sub>3</sub> and CuA<sub>1</sub> from posterior angle of cell, CuA<sub>2</sub> from 4/5 of the posterior margin of cell, 1A faintly sinuate to tornus; 2A forming complete loop and distally recurved before joining 1A; usually only with orbicular and reniform stigmata, sometimes no pattern. Hindwing fan-shaped, termen rounded; discal cell less than half length of wing, Sc+R<sub>1</sub> and Rs anastomosed to half of Rs, discocellulars concave, M<sub>2</sub>, M<sub>3</sub> and CuA<sub>1</sub> from posterior angle of discal cell, CuA<sub>2</sub> from 4/5 of the posterior margin of cell; without obviously spot. <bold><italic>Abdomen</italic>.</bold> Eighth sternite in male with two slender and sclerotised anterolateral processes, pointed or slightly stout (Fig. <xref ref-type="fig" rid="F4">14</xref>).</p><p><bold><italic>Male genitalia.</italic></bold> Uncus triangular, glabrous or with few hair-like setae. Tegumen trapezoid. Saccus nearly triangular. Transtilla with developed ventral process, extending a rod-shaped projection dorsad, usually long, curved, and slender, and terminal part with many long hairs. Valva tongue-shaped; dorsal sella membranous, ventral sella usually with a hook-shaped, strongly sclerotised process, dorso-distal sella presented as a sclerite and usually extended as a long, hook-shaped, sclerotised process; editum absent or not obvious; sacculus broad. Juxta with basal part rivet-shaped, remainder usually with two long and slender bifid arms. Phallus tubular, vesica with spine-shaped cornuti and sometimes deciduous cornuti.</p><p><bold><italic>Female genitalia.</italic></bold> Ovipositor lobes flat, densely setose. Anterior apophyses longer than posterior apophyses. Antrum sclerotised, cup-shaped or bowl-shaped; colliculum well developed and sclerotised; ductus seminalis entering near anterior end of colliculum; ductus bursae short and stout, almost as long as length of corpus bursae; corpus bursae oval, appendix bursae oval or absent, signum nearly rhomboid, with a carina not interrupted in middle, sometimes signum reduced into a carina, sometimes absent.</p></tp:treatment-sec><tp:treatment-sec sec-type="distribution" id="SECID0EFJBG"><title>Distribution.</title><p>China, India, Indonesia, Malaysia.</p></tp:treatment-sec><tp:treatment-sec><!--Section generated to contain objects referenced in tp:taxon-treatment.--><fig id="F4" position="float" orientation="portrait"><object-id xmlns:xlink="http://www.w3.org/1999/xlink" content-type="doi" xlink:type="simple">10.3897/zookeys.1036.63814.figures14-19</object-id><object-id xmlns:xlink="http://www.w3.org/1999/xlink" content-type="arpha" xlink:type="simple">71462568-0C43-5CA0-89D4-1220E8CCD64A</object-id><label>Figures 14–19.</label><caption><p><bold>14</bold> The sternite VIII in male of <italic><tp:taxon-name><tp:taxon-name-part taxon-name-part-type="genus" reg="Loxoneptera">L.</tp:taxon-name-part> <tp:taxon-name-part taxon-name-part-type="species" reg="albicostalis">albicostalis</tp:taxon-name-part></tp:taxon-name></italic><bold>15–19</bold> Male genitalia of <italic><tp:taxon-name><tp:taxon-name-part taxon-name-part-type="genus" reg="Loxoneptera">Loxoneptera</tp:taxon-name-part></tp:taxon-name></italic> spp. <bold>15</bold><italic><tp:taxon-name><tp:taxon-name-part taxon-name-part-type="genus" reg="Loxoneptera">L.</tp:taxon-name-part> <tp:taxon-name-part taxon-name-part-type="species" reg="hampsoni">hampsoni</tp:taxon-name-part></tp:taxon-name></italic> nom. nov., Hainan (genitalia slide no. SYSU0929) <bold>16</bold><italic><tp:taxon-name><tp:taxon-name-part taxon-name-part-type="genus" reg="Loxoneptera">L.</tp:taxon-name-part> <tp:taxon-name-part taxon-name-part-type="species" reg="albicostalis">albicostalis</tp:taxon-name-part></tp:taxon-name></italic>, Yunnan (genitalia slide no. ZDD12108) <bold>17</bold><italic><tp:taxon-name><tp:taxon-name-part taxon-name-part-type="genus" reg="Loxoneptera">L.</tp:taxon-name-part> <tp:taxon-name-part taxon-name-part-type="species" reg="crassiuncata">crassiuncata</tp:taxon-name-part></tp:taxon-name></italic> sp. nov., Yunnan (genitalia slide no. FCEL0010) <bold>18</bold><italic><tp:taxon-name><tp:taxon-name-part taxon-name-part-type="genus" reg="Loxoneptera">L.</tp:taxon-name-part> <tp:taxon-name-part taxon-name-part-type="species" reg="carnealis">carnealis</tp:taxon-name-part></tp:taxon-name></italic>, Guizhou (genitalia slide no. SYSU0165) <bold>19</bold><italic><tp:taxon-name><tp:taxon-name-part taxon-name-part-type="genus" reg="Loxoneptera">L.</tp:taxon-name-part> <tp:taxon-name-part taxon-name-part-type="species" reg="triangularis">triangularis</tp:taxon-name-part></tp:taxon-name></italic> sp. nov., Yunnan (genitalia slide no. FCEL0004). Scale bars: 1.0 mm.</p></caption><graphic xmlns:xlink="http://www.w3.org/1999/xlink" xlink:href="zookeys-1036-075-g004.jpg" position="float" orientation="portrait" xlink:type="simple" id="oo_539493.jpg"><uri content-type="original_file" xlink:type="simple">https://binary.pensoft.net/fig/539493</uri></graphic></fig></tp:treatment-sec></tp:taxon-treatment>
