# Supplementary material for: Revision and phylogeny of the genus Loxoneptera Hampson, 1896 (Lepidoptera, Crambidae, Pyraustinae), based on morphology and molecular data
Source: Zookeys. 2021 May 5;1036:75–98. doi: 10.3897/zookeys.1036.63814 (PMC8116319; doi:10.3897/zookeys.1036.63814)
Supplement: XML Treatment for Loxoneptera albicostalis [file zookeys.1036.63814-treatment3.xml]

<!DOCTYPE tp:taxon-treatment
  PUBLIC "-//TaxonX//DTD Taxonomic Treatment Publishing DTD v0 20100105//EN" "tax-treatment-NSO.dtd">
<tp:taxon-treatment xmlns:tp="http://www.plazi.org/taxpub"><tp:treatment-meta><kwd-group><label>Taxon classification</label><kwd><named-content xmlns:xlink="http://www.w3.org/1999/xlink" content-type="kingdom">Animalia</named-content></kwd><kwd><named-content xmlns:xlink="http://www.w3.org/1999/xlink" content-type="order">Lepidoptera</named-content></kwd><kwd><named-content xmlns:xlink="http://www.w3.org/1999/xlink" content-type="family">Crambidae</named-content></kwd></kwd-group><mixed-citation publication-type="journal"><person-group><name><surname>Xiang</surname><given-names>Lanbin</given-names></name><name><surname>Chen</surname><given-names>Kai</given-names></name><name><surname>Zhang</surname><given-names>Dandan</given-names></name></person-group><article-title>Revision and phylogeny of the genus <italic><tp:taxon-name><tp:taxon-name-part taxon-name-part-type="genus" reg="Loxoneptera">Loxoneptera</tp:taxon-name-part></tp:taxon-name></italic> Hampson, 1896 (<tp:taxon-name><tp:taxon-name-part taxon-name-part-type="order">Lepidoptera</tp:taxon-name-part></tp:taxon-name>, <tp:taxon-name><tp:taxon-name-part taxon-name-part-type="family">Crambidae</tp:taxon-name-part></tp:taxon-name>, <tp:taxon-name><tp:taxon-name-part taxon-name-part-type="subfamily">Pyraustinae</tp:taxon-name-part></tp:taxon-name>), based on morphology and molecular data</article-title><source>Zookeys</source><day>05</day><month>5</month><year>2021</year><volume>1036</volume><fpage>75</fpage><lpage>98</lpage><pub-id pub-id-type="doi">10.3897/zookeys.1036.63814</pub-id></mixed-citation></tp:treatment-meta><tp:nomenclature><tp:taxon-name><object-id xmlns:xlink="http://www.w3.org/1999/xlink" content-type="arpha" xlink:type="simple">D5A63EF2-A8F5-53A2-B957-55E3F89B5BA6</object-id>
              <tp:taxon-name-part taxon-name-part-type="genus" reg="Loxoneptera">Loxoneptera</tp:taxon-name-part>
              <tp:taxon-name-part taxon-name-part-type="species" reg="albicostalis">albicostalis</tp:taxon-name-part>
            </tp:taxon-name><tp:taxon-authority>Swinhoe, 1906</tp:taxon-authority><xref ref-type="fig" rid="F2">Figs 4</xref><xref ref-type="fig" rid="F4">, 14</xref><xref ref-type="fig" rid="F4">, 16</xref><tp:nomenclature-citation-list><tp:nomenclature-citation><tp:taxon-name>
                  <tp:taxon-name-part taxon-name-part-type="genus" reg="Loxoneptera">Loxoneptera</tp:taxon-name-part> <tp:taxon-name-part taxon-name-part-type="species" reg="albicostalis">albicostalis</tp:taxon-name-part></tp:taxon-name><comment>Swinhoe, 1906: 415.</comment></tp:nomenclature-citation></tp:nomenclature-citation-list></tp:nomenclature><tp:treatment-sec sec-type="material" id="SECID0EETAI"><title>Material examined.</title><p><bold><italic>Type material</italic>.</bold> Type ♂, Padang, W. Sumatra, <tp:taxon-name><tp:taxon-name-part taxon-name-part-type="family">Pyralidae</tp:taxon-name-part></tp:taxon-name> Brit. Mus. Slide No. 9753 (<named-content xmlns:xlink="http://www.w3.org/1999/xlink" content-type="dwc:institutional_code" xlink:type="simple">NHMUK</named-content>).</p><p><bold><italic>Other material examined</italic>. China. Yunnan</bold>: 1♂, Jingpo Village, Nabang, Yingjiang Country, <named-content xmlns:xlink="http://www.w3.org/1999/xlink" content-type="dwc:verbatimCoordinates" xlink:type="simple"><named-content content-type="geo-json" specific-use="{&#34;type&#34;:&#34;Point&#34;,&#34;coordinates&#34;:[97.390000,24.710000]}" id="NCID0EDUAI" xlink:type="simple">24.71°N, 97.39°E</named-content></named-content>, alt. 231 m, 2.VIII.2013, leg. Teng Kaijian et al., genitalia slide no. ZDD12108 (<named-content xmlns:xlink="http://www.w3.org/1999/xlink" content-type="dwc:institutional_code" xlink:type="simple">NKU</named-content>).</p></tp:treatment-sec><tp:treatment-sec sec-type="diagnosis" id="SECID0ENUAI"><title>Diagnosis.</title><p>In appearance, <italic><tp:taxon-name><tp:taxon-name-part taxon-name-part-type="genus" reg="Loxoneptera">Loxoneptera</tp:taxon-name-part> <tp:taxon-name-part taxon-name-part-type="species" reg="albicostalis">albicostalis</tp:taxon-name-part></tp:taxon-name></italic> is extremely similar to <italic><tp:taxon-name><tp:taxon-name-part taxon-name-part-type="genus" reg="Loxoneptera">L.</tp:taxon-name-part> <tp:taxon-name-part taxon-name-part-type="species" reg="crassiuncata">crassiuncata</tp:taxon-name-part></tp:taxon-name></italic> and <italic><tp:taxon-name><tp:taxon-name-part taxon-name-part-type="genus" reg="Eumorphobotys">Eumorphobotys</tp:taxon-name-part> <tp:taxon-name-part taxon-name-part-type="species" reg="horakae">horakae</tp:taxon-name-part></tp:taxon-name></italic> Chen &amp; Zhang, 2018 in the wing shape, the clean reddish brown forewing and the dark brown hindwing, but can be distinguished by the whiter costa of both wings, a group of dark brown scales on the posterior margin of forewing, and a group of scales on each side of the 5<sup>th</sup> abdominal segment in male. The underside of forewing in <italic><tp:taxon-name><tp:taxon-name-part taxon-name-part-type="genus" reg="Loxoneptera">L.</tp:taxon-name-part> <tp:taxon-name-part taxon-name-part-type="species" reg="albicostalis">albicostalis</tp:taxon-name-part></tp:taxon-name></italic> is smoky brown, while that of <italic><tp:taxon-name><tp:taxon-name-part taxon-name-part-type="genus" reg="Eumorphobotys">E.</tp:taxon-name-part> <tp:taxon-name-part taxon-name-part-type="species" reg="horakae">horakae</tp:taxon-name-part></tp:taxon-name></italic> is pale yellow from anterior margin of cell to posterior margin. The male genitalia resemble that of <italic><tp:taxon-name><tp:taxon-name-part taxon-name-part-type="genus" reg="Loxoneptera">L.</tp:taxon-name-part> <tp:taxon-name-part taxon-name-part-type="species" reg="crassiuncata">crassiuncata</tp:taxon-name-part></tp:taxon-name></italic> but can be differentiated by the shorter and stouter uncus, the relatively longer and slender dorsal projection of transtilla, nearly triangular dorsal sella, the long and hook-shaped process of the ventral sella, as well as the absence of the spine-shaped cornutus in phallus.</p></tp:treatment-sec><tp:treatment-sec sec-type="redescription" id="SECID0EXWAI"><title>Redescription.</title><p><bold><italic>Head</italic>.</bold> Frons brown. Vertex brown, mixed with some yellow erected scales. Labial palpus dark brown, with white scales on ventral side. Maxillary palpus brown. Antennae yellowish brown. <bold><italic>Thorax</italic>.</bold> Dorsal side, patagia and tegula brown, ventral side grey white. Legs pale yellow to grey white; hindleg basal outer spur 1/5 of basal inner spur. <bold><italic>Wings</italic>.</bold> Wingspan 32.0–36.0 mm. Forewing wide, reddish brown, without pattern; costal area white, mixed with pale brown scales at apex; termen straight; a small triangular indentation presented on the 1/3 of posterior margin in male, and with a group of black-brown scales; fringe white, with basal 1/4 black-brown. Hindwing black-brown, costa area pale yellow; a triangular patch presented near the posterior angle of cell, densely covered with pale brown scales; fringe black-brown. Underside smoky dark brown on forewing, and pale brown on posterior margin area. <bold><italic>Abdomen</italic>.</bold> Dorsal side black-brown, ventral side grey white; abdominal segment V with a group of dark scales on each side in male; sternite VIII in male slightly sclerotised with two pointed anterolateral processes.</p><p><bold><italic>Male genitalia</italic></bold> (Fig. <xref ref-type="fig" rid="F4">16</xref>). Uncus wide and short, distally broadly rounded, with few hair-like setae. Saccus rounded. Dorsal projection of transtilla relatively thick and slightly curved, ~ 1/3 length of costa, distally bearing hairs longer than projection. Valvae with dorsal margin slightly straight, ventral margin sinuated, apex narrowly rounded; costa narrow; dorsal sella membranous with several setae, nearly triangular; ventral sella with a long, hook-shaped, and sclerotised process; dorso-distal sella bearing a short sclerotised process distally; sacculus broad, extended dorsad a triangular protrusion in middle. Juxta shield-shaped, middle part weakly sclerotised. Phallus slowly narrow to end, vesica mostly granulated.</p><p><bold><italic>Female genitalia</italic>.</bold> Unknown.</p></tp:treatment-sec><tp:treatment-sec sec-type="distribution" id="SECID0EAYAI"><title>Distribution.</title><p>China (Yunnan), Indonesia (Sumatra), Malaysia.</p></tp:treatment-sec><tp:treatment-sec sec-type="remarks" id="SECID0EFYAI"><title>Remarks.</title><p>The forewing colour of the type material of <italic><tp:taxon-name><tp:taxon-name-part taxon-name-part-type="genus" reg="Loxoneptera">Loxoneptera</tp:taxon-name-part> <tp:taxon-name-part taxon-name-part-type="species" reg="albicostalis">albicostalis</tp:taxon-name-part></tp:taxon-name></italic> is pale yellow tinged with some reddish brown scales and differs from the specimen collected in China. No obvious difference could be found in the male genitalia between the type specimen and the Chinese specimen.</p></tp:treatment-sec><tp:treatment-sec><!--Section generated to contain objects referenced in tp:taxon-treatment.--><fig id="F2" position="float" orientation="portrait"><object-id xmlns:xlink="http://www.w3.org/1999/xlink" content-type="doi" xlink:type="simple">10.3897/zookeys.1036.63814.figures2-9</object-id><object-id xmlns:xlink="http://www.w3.org/1999/xlink" content-type="arpha" xlink:type="simple">38734C55-8B3B-5A3F-A6F1-937B308BFA39</object-id><label>Figures 2–9.</label><caption><p>Adults of <italic><tp:taxon-name><tp:taxon-name-part taxon-name-part-type="genus" reg="Loxoneptera">Loxoneptera</tp:taxon-name-part></tp:taxon-name></italic> spp. <bold>2</bold><italic><tp:taxon-name><tp:taxon-name-part taxon-name-part-type="genus" reg="Loxoneptera">L.</tp:taxon-name-part> <tp:taxon-name-part taxon-name-part-type="species" reg="hampsoni">hampsoni</tp:taxon-name-part></tp:taxon-name></italic> nom. nov., male (Tibet) <bold>3</bold><italic><tp:taxon-name><tp:taxon-name-part taxon-name-part-type="genus" reg="Loxoneptera">L.</tp:taxon-name-part> <tp:taxon-name-part taxon-name-part-type="species" reg="hampsoni">hampsoni</tp:taxon-name-part></tp:taxon-name></italic> nom. nov., female (Hainan) <bold>4</bold><italic><tp:taxon-name><tp:taxon-name-part taxon-name-part-type="genus" reg="Loxoneptera">L.</tp:taxon-name-part> <tp:taxon-name-part taxon-name-part-type="species" reg="albicostalis">albicostalis</tp:taxon-name-part></tp:taxon-name></italic>, male (Yunnan) <bold>5</bold><italic><tp:taxon-name><tp:taxon-name-part taxon-name-part-type="genus" reg="Loxoneptera">L.</tp:taxon-name-part> <tp:taxon-name-part taxon-name-part-type="species" reg="crassiuncata">crassiuncata</tp:taxon-name-part></tp:taxon-name></italic> sp. nov., paratype, male (Yunnan) <bold>6</bold><italic><tp:taxon-name><tp:taxon-name-part taxon-name-part-type="genus" reg="Loxoneptera">L.</tp:taxon-name-part> <tp:taxon-name-part taxon-name-part-type="species" reg="carnealis">carnealis</tp:taxon-name-part></tp:taxon-name></italic>, male (Yunnan) <bold>7</bold><italic><tp:taxon-name><tp:taxon-name-part taxon-name-part-type="genus" reg="Loxoneptera">L.</tp:taxon-name-part> <tp:taxon-name-part taxon-name-part-type="species" reg="triangularis">triangularis</tp:taxon-name-part></tp:taxon-name></italic> sp. nov., holotype, male (Yunnan) <bold>8</bold><italic><tp:taxon-name><tp:taxon-name-part taxon-name-part-type="genus" reg="Loxoneptera">L.</tp:taxon-name-part> <tp:taxon-name-part taxon-name-part-type="species" reg="rectacerosa">rectacerosa</tp:taxon-name-part></tp:taxon-name></italic> sp. nov., holotype, male (Yunnan) <bold>9</bold><italic><tp:taxon-name><tp:taxon-name-part taxon-name-part-type="genus" reg="Loxoneptera">L.</tp:taxon-name-part> <tp:taxon-name-part taxon-name-part-type="species" reg="medialis">medialis</tp:taxon-name-part></tp:taxon-name></italic>, male (Guangdong). Scale bars: 5.0 mm.</p></caption><graphic xmlns:xlink="http://www.w3.org/1999/xlink" xlink:href="zookeys-1036-075-g002.jpg" position="float" orientation="portrait" xlink:type="simple" id="oo_539491.jpg"><uri content-type="original_file" xlink:type="simple">https://binary.pensoft.net/fig/539491</uri></graphic></fig><fig id="F4" position="float" orientation="portrait"><object-id xmlns:xlink="http://www.w3.org/1999/xlink" content-type="doi" xlink:type="simple">10.3897/zookeys.1036.63814.figures14-19</object-id><object-id xmlns:xlink="http://www.w3.org/1999/xlink" content-type="arpha" xlink:type="simple">71462568-0C43-5CA0-89D4-1220E8CCD64A</object-id><label>Figures 14–19.</label><caption><p><bold>14</bold> The sternite VIII in male of <italic><tp:taxon-name><tp:taxon-name-part taxon-name-part-type="genus" reg="Loxoneptera">L.</tp:taxon-name-part> <tp:taxon-name-part taxon-name-part-type="species" reg="albicostalis">albicostalis</tp:taxon-name-part></tp:taxon-name></italic><bold>15–19</bold> Male genitalia of <italic><tp:taxon-name><tp:taxon-name-part taxon-name-part-type="genus" reg="Loxoneptera">Loxoneptera</tp:taxon-name-part></tp:taxon-name></italic> spp. <bold>15</bold><italic><tp:taxon-name><tp:taxon-name-part taxon-name-part-type="genus" reg="Loxoneptera">L.</tp:taxon-name-part> <tp:taxon-name-part taxon-name-part-type="species" reg="hampsoni">hampsoni</tp:taxon-name-part></tp:taxon-name></italic> nom. nov., Hainan (genitalia slide no. SYSU0929) <bold>16</bold><italic><tp:taxon-name><tp:taxon-name-part taxon-name-part-type="genus" reg="Loxoneptera">L.</tp:taxon-name-part> <tp:taxon-name-part taxon-name-part-type="species" reg="albicostalis">albicostalis</tp:taxon-name-part></tp:taxon-name></italic>, Yunnan (genitalia slide no. ZDD12108) <bold>17</bold><italic><tp:taxon-name><tp:taxon-name-part taxon-name-part-type="genus" reg="Loxoneptera">L.</tp:taxon-name-part> <tp:taxon-name-part taxon-name-part-type="species" reg="crassiuncata">crassiuncata</tp:taxon-name-part></tp:taxon-name></italic> sp. nov., Yunnan (genitalia slide no. FCEL0010) <bold>18</bold><italic><tp:taxon-name><tp:taxon-name-part taxon-name-part-type="genus" reg="Loxoneptera">L.</tp:taxon-name-part> <tp:taxon-name-part taxon-name-part-type="species" reg="carnealis">carnealis</tp:taxon-name-part></tp:taxon-name></italic>, Guizhou (genitalia slide no. SYSU0165) <bold>19</bold><italic><tp:taxon-name><tp:taxon-name-part taxon-name-part-type="genus" reg="Loxoneptera">L.</tp:taxon-name-part> <tp:taxon-name-part taxon-name-part-type="species" reg="triangularis">triangularis</tp:taxon-name-part></tp:taxon-name></italic> sp. nov., Yunnan (genitalia slide no. FCEL0004). Scale bars: 1.0 mm.</p></caption><graphic xmlns:xlink="http://www.w3.org/1999/xlink" xlink:href="zookeys-1036-075-g004.jpg" position="float" orientation="portrait" xlink:type="simple" id="oo_539493.jpg"><uri content-type="original_file" xlink:type="simple">https://binary.pensoft.net/fig/539493</uri></graphic></fig></tp:treatment-sec></tp:taxon-treatment>
