# Supplementary material for: Revision and phylogeny of the genus Loxoneptera Hampson, 1896 (Lepidoptera, Crambidae, Pyraustinae), based on morphology and molecular data
Source: Zookeys. 2021 May 5;1036:75–98. doi: 10.3897/zookeys.1036.63814 (PMC8116319; doi:10.3897/zookeys.1036.63814)
Supplement: XML Treatment for Loxoneptera crassiuncata [file zookeys.1036.63814-treatment4.xml]

<!DOCTYPE tp:taxon-treatment
  PUBLIC "-//TaxonX//DTD Taxonomic Treatment Publishing DTD v0 20100105//EN" "tax-treatment-NSO.dtd">
<tp:taxon-treatment xmlns:tp="http://www.plazi.org/taxpub"><tp:treatment-meta><kwd-group><label>Taxon classification</label><kwd><named-content xmlns:xlink="http://www.w3.org/1999/xlink" content-type="kingdom">Animalia</named-content></kwd><kwd><named-content xmlns:xlink="http://www.w3.org/1999/xlink" content-type="order">Lepidoptera</named-content></kwd><kwd><named-content xmlns:xlink="http://www.w3.org/1999/xlink" content-type="family">Crambidae</named-content></kwd></kwd-group><mixed-citation publication-type="journal"><person-group><name><surname>Xiang</surname><given-names>Lanbin</given-names></name><name><surname>Chen</surname><given-names>Kai</given-names></name><name><surname>Zhang</surname><given-names>Dandan</given-names></name></person-group><article-title>Revision and phylogeny of the genus <italic><tp:taxon-name><tp:taxon-name-part taxon-name-part-type="genus" reg="Loxoneptera">Loxoneptera</tp:taxon-name-part></tp:taxon-name></italic> Hampson, 1896 (<tp:taxon-name><tp:taxon-name-part taxon-name-part-type="order">Lepidoptera</tp:taxon-name-part></tp:taxon-name>, <tp:taxon-name><tp:taxon-name-part taxon-name-part-type="family">Crambidae</tp:taxon-name-part></tp:taxon-name>, <tp:taxon-name><tp:taxon-name-part taxon-name-part-type="subfamily">Pyraustinae</tp:taxon-name-part></tp:taxon-name>), based on morphology and molecular data</article-title><source>Zookeys</source><day>05</day><month>5</month><year>2021</year><volume>1036</volume><fpage>75</fpage><lpage>98</lpage><pub-id pub-id-type="doi">10.3897/zookeys.1036.63814</pub-id></mixed-citation></tp:treatment-meta><tp:nomenclature><tp:taxon-name><object-id xmlns:xlink="http://www.w3.org/1999/xlink" content-type="arpha" xlink:type="simple">4B680204-9A1C-569F-AE2A-37B79E2C187C</object-id>
              <tp:taxon-name-part taxon-name-part-type="genus" reg="Loxoneptera">Loxoneptera</tp:taxon-name-part>
              <tp:taxon-name-part taxon-name-part-type="species" reg="crassiuncata">crassiuncata</tp:taxon-name-part>
              <object-id xmlns:xlink="http://www.w3.org/1999/xlink" content-type="zoobank" xlink:type="simple">http://zoobank.org/E03FEF8B-F4B4-4DCD-9192-5971917D4729</object-id>
            </tp:taxon-name><tp:taxon-authority>Chen &amp; Zhang</tp:taxon-authority><tp:taxon-status xmlns:xlink="http://www.w3.org/1999/xlink" xlink:type="simple">sp. nov.</tp:taxon-status><xref ref-type="fig" rid="F2">Figs 5</xref><xref ref-type="fig" rid="F4">, 17</xref></tp:nomenclature><tp:treatment-sec sec-type="material" id="SECID0EH1AI"><title>Material examined.</title><p><bold><italic>Type material</italic>.</bold> Holotype, ♂, <bold>China: Yunnan</bold>: Mengla, Xishuangbanna, 4.IX.2004, leg. R. L. Kitching, genitalia slide no. FCEL0010 (<abbrev xmlns:xlink="http://www.w3.org/1999/xlink" content-type="institution" xlink:title="Forest Canopy Ecology Lab, Yunnan, China" id="ABBRID0EU1AI" xlink:type="simple">FCEL</abbrev>). Paratypes: <bold>China: Yunnan</bold>: 1♂, Mengla, Xishuangbanna, 28.IX.2004, leg. R. L. Kitching; 1♂, Mengla, Xishuangbanna, 29.IX.2004, leg. R. L. Kitching, genitalia slide no. FCEL0012 (<abbrev xmlns:xlink="http://www.w3.org/1999/xlink" content-type="institution" xlink:title="Forest Canopy Ecology Lab, Yunnan, China" id="ABBRID0E21AI" xlink:type="simple">FCEL</abbrev>).</p></tp:treatment-sec><tp:treatment-sec sec-type="diagnosis" id="SECID0EA2AI"><title>Diagnosis.</title><p><italic><tp:taxon-name><tp:taxon-name-part taxon-name-part-type="genus" reg="Loxoneptera">Loxoneptera</tp:taxon-name-part> <tp:taxon-name-part taxon-name-part-type="species" reg="crassiuncata">crassiuncata</tp:taxon-name-part></tp:taxon-name></italic> is similar to <italic><tp:taxon-name><tp:taxon-name-part taxon-name-part-type="genus" reg="Loxoneptera">L.</tp:taxon-name-part> <tp:taxon-name-part taxon-name-part-type="species" reg="albicostalis">albicostalis</tp:taxon-name-part></tp:taxon-name></italic> in reddish brown forewing colour but male specimens can be distinguished by the unbroken posterior margin of forewing (without a small triangular indentation), without a group of black-brown scales, and abdominal segment V without a group of dark scales. In the male genitalia, it can be differentiated by the longer and slender uncus, the shorter and stouter dorsal projection of transtilla, the slender and rod-shaped dorsal sella, the relatively shorter and slightly curved process of the ventral sella, as well as the presence of a horn-shaped cornutus in phallus.</p></tp:treatment-sec><tp:treatment-sec sec-type="description" id="SECID0E32AI"><title>Description.</title><p><bold><italic>Head</italic>.</bold> Frons brown. Vertex brown. Labial palpus brown, with white scales on ventral side. Maxillary palpus brown, broadened distally with scales. Antennae dark brown. <bold><italic>Thorax</italic>.</bold> Dorsal side, patagia and tegula brown, ventral side grey white. Legs yellowish white or pale yellow, dorsal of midlegs and hindlegs yellowish brown; hindleg with basal outer spur 1/4 of inner spur. <bold><italic>Wings</italic>.</bold> Wingspan 29.0–31.0 mm. Forewing wide, termen nearly straight; reddish brown, brown at basal half of posterior portion, costal band brown, without pattern; fringe pale yellow, basal half and the posterior angle black-brown. Underside greyish brown. Hindwing black-brown, pale yellow on anterior margin; a triangular patch presented near the posterior angle of cell, the margin of triangular patch with pale yellow scales and the outer margin dentate; fringe black-brown. Underside greyish brown. <bold><italic>Abdomen</italic>.</bold> Dorsal side of abdomen brown, ventral side pale yellow; sternite VIII in male slightly sclerotised with two pointed anterolateral processes.</p><p><bold><italic>Male genitalia</italic></bold> (Fig. <xref ref-type="fig" rid="F4">17</xref>). Uncus slightly narrow, distally narrowly rounded, with several setae. Saccus narrow. Dorsal projection of transtilla rather thick and straight, ~ 1/4 length of costa, distally bearing setae ~ 2 × length of projection. Valva with dorsal margin slightly concave, ventral margin nearly parallel with dorsal margin, and apex slightly truncate; costa narrow; dorsal sella membranous, long and slender, rod-shaped and fragile; ventral sella with a stick-like and strongly sclerotised process; dorso-distal sella with a short stick-like process, pointed apically; sacculus broad, extended dorsad with a triangular protrusion in the middle. Juxta with basal part narrow, two arms rather broad. Phallus stout, vesica with a horn-shaped and strongly sclerotised cornutus apically.</p><p><bold><italic>Female genitalia</italic>.</bold> Unknown.</p></tp:treatment-sec><tp:treatment-sec sec-type="distribution" id="SECID0EF4AI"><title>Distribution.</title><p>China (Yunnan).</p></tp:treatment-sec><tp:treatment-sec sec-type="etymology" id="SECID0EK4AI"><title>Etymology.</title><p>The specific name is derived from the Latin <italic>crassi</italic>- (thick) and <italic>uncatus</italic> (horn-shaped), referring to the shape of cornuti in the phallus.</p></tp:treatment-sec><tp:treatment-sec><!--Section generated to contain objects referenced in tp:taxon-treatment.--><fig id="F2" position="float" orientation="portrait"><object-id xmlns:xlink="http://www.w3.org/1999/xlink" content-type="doi" xlink:type="simple">10.3897/zookeys.1036.63814.figures2-9</object-id><object-id xmlns:xlink="http://www.w3.org/1999/xlink" content-type="arpha" xlink:type="simple">38734C55-8B3B-5A3F-A6F1-937B308BFA39</object-id><label>Figures 2–9.</label><caption><p>Adults of <italic><tp:taxon-name><tp:taxon-name-part taxon-name-part-type="genus" reg="Loxoneptera">Loxoneptera</tp:taxon-name-part></tp:taxon-name></italic> spp. <bold>2</bold><italic><tp:taxon-name><tp:taxon-name-part taxon-name-part-type="genus" reg="Loxoneptera">L.</tp:taxon-name-part> <tp:taxon-name-part taxon-name-part-type="species" reg="hampsoni">hampsoni</tp:taxon-name-part></tp:taxon-name></italic> nom. nov., male (Tibet) <bold>3</bold><italic><tp:taxon-name><tp:taxon-name-part taxon-name-part-type="genus" reg="Loxoneptera">L.</tp:taxon-name-part> <tp:taxon-name-part taxon-name-part-type="species" reg="hampsoni">hampsoni</tp:taxon-name-part></tp:taxon-name></italic> nom. nov., female (Hainan) <bold>4</bold><italic><tp:taxon-name><tp:taxon-name-part taxon-name-part-type="genus" reg="Loxoneptera">L.</tp:taxon-name-part> <tp:taxon-name-part taxon-name-part-type="species" reg="albicostalis">albicostalis</tp:taxon-name-part></tp:taxon-name></italic>, male (Yunnan) <bold>5</bold><italic><tp:taxon-name><tp:taxon-name-part taxon-name-part-type="genus" reg="Loxoneptera">L.</tp:taxon-name-part> <tp:taxon-name-part taxon-name-part-type="species" reg="crassiuncata">crassiuncata</tp:taxon-name-part></tp:taxon-name></italic> sp. nov., paratype, male (Yunnan) <bold>6</bold><italic><tp:taxon-name><tp:taxon-name-part taxon-name-part-type="genus" reg="Loxoneptera">L.</tp:taxon-name-part> <tp:taxon-name-part taxon-name-part-type="species" reg="carnealis">carnealis</tp:taxon-name-part></tp:taxon-name></italic>, male (Yunnan) <bold>7</bold><italic><tp:taxon-name><tp:taxon-name-part taxon-name-part-type="genus" reg="Loxoneptera">L.</tp:taxon-name-part> <tp:taxon-name-part taxon-name-part-type="species" reg="triangularis">triangularis</tp:taxon-name-part></tp:taxon-name></italic> sp. nov., holotype, male (Yunnan) <bold>8</bold><italic><tp:taxon-name><tp:taxon-name-part taxon-name-part-type="genus" reg="Loxoneptera">L.</tp:taxon-name-part> <tp:taxon-name-part taxon-name-part-type="species" reg="rectacerosa">rectacerosa</tp:taxon-name-part></tp:taxon-name></italic> sp. nov., holotype, male (Yunnan) <bold>9</bold><italic><tp:taxon-name><tp:taxon-name-part taxon-name-part-type="genus" reg="Loxoneptera">L.</tp:taxon-name-part> <tp:taxon-name-part taxon-name-part-type="species" reg="medialis">medialis</tp:taxon-name-part></tp:taxon-name></italic>, male (Guangdong). Scale bars: 5.0 mm.</p></caption><graphic xmlns:xlink="http://www.w3.org/1999/xlink" xlink:href="zookeys-1036-075-g002.jpg" position="float" orientation="portrait" xlink:type="simple" id="oo_539491.jpg"><uri content-type="original_file" xlink:type="simple">https://binary.pensoft.net/fig/539491</uri></graphic></fig><fig id="F4" position="float" orientation="portrait"><object-id xmlns:xlink="http://www.w3.org/1999/xlink" content-type="doi" xlink:type="simple">10.3897/zookeys.1036.63814.figures14-19</object-id><object-id xmlns:xlink="http://www.w3.org/1999/xlink" content-type="arpha" xlink:type="simple">71462568-0C43-5CA0-89D4-1220E8CCD64A</object-id><label>Figures 14–19.</label><caption><p><bold>14</bold> The sternite VIII in male of <italic><tp:taxon-name><tp:taxon-name-part taxon-name-part-type="genus" reg="Loxoneptera">L.</tp:taxon-name-part> <tp:taxon-name-part taxon-name-part-type="species" reg="albicostalis">albicostalis</tp:taxon-name-part></tp:taxon-name></italic><bold>15–19</bold> Male genitalia of <italic><tp:taxon-name><tp:taxon-name-part taxon-name-part-type="genus" reg="Loxoneptera">Loxoneptera</tp:taxon-name-part></tp:taxon-name></italic> spp. <bold>15</bold><italic><tp:taxon-name><tp:taxon-name-part taxon-name-part-type="genus" reg="Loxoneptera">L.</tp:taxon-name-part> <tp:taxon-name-part taxon-name-part-type="species" reg="hampsoni">hampsoni</tp:taxon-name-part></tp:taxon-name></italic> nom. nov., Hainan (genitalia slide no. SYSU0929) <bold>16</bold><italic><tp:taxon-name><tp:taxon-name-part taxon-name-part-type="genus" reg="Loxoneptera">L.</tp:taxon-name-part> <tp:taxon-name-part taxon-name-part-type="species" reg="albicostalis">albicostalis</tp:taxon-name-part></tp:taxon-name></italic>, Yunnan (genitalia slide no. ZDD12108) <bold>17</bold><italic><tp:taxon-name><tp:taxon-name-part taxon-name-part-type="genus" reg="Loxoneptera">L.</tp:taxon-name-part> <tp:taxon-name-part taxon-name-part-type="species" reg="crassiuncata">crassiuncata</tp:taxon-name-part></tp:taxon-name></italic> sp. nov., Yunnan (genitalia slide no. FCEL0010) <bold>18</bold><italic><tp:taxon-name><tp:taxon-name-part taxon-name-part-type="genus" reg="Loxoneptera">L.</tp:taxon-name-part> <tp:taxon-name-part taxon-name-part-type="species" reg="carnealis">carnealis</tp:taxon-name-part></tp:taxon-name></italic>, Guizhou (genitalia slide no. SYSU0165) <bold>19</bold><italic><tp:taxon-name><tp:taxon-name-part taxon-name-part-type="genus" reg="Loxoneptera">L.</tp:taxon-name-part> <tp:taxon-name-part taxon-name-part-type="species" reg="triangularis">triangularis</tp:taxon-name-part></tp:taxon-name></italic> sp. nov., Yunnan (genitalia slide no. FCEL0004). Scale bars: 1.0 mm.</p></caption><graphic xmlns:xlink="http://www.w3.org/1999/xlink" xlink:href="zookeys-1036-075-g004.jpg" position="float" orientation="portrait" xlink:type="simple" id="oo_539493.jpg"><uri content-type="original_file" xlink:type="simple">https://binary.pensoft.net/fig/539493</uri></graphic></fig></tp:treatment-sec></tp:taxon-treatment>
