# Supplementary material for: Revision and phylogeny of the genus Loxoneptera Hampson, 1896 (Lepidoptera, Crambidae, Pyraustinae), based on morphology and molecular data
Source: Zookeys. 2021 May 5;1036:75–98. doi: 10.3897/zookeys.1036.63814 (PMC8116319; doi:10.3897/zookeys.1036.63814)
Supplement: XML Treatment for Loxoneptera carnealis [file zookeys.1036.63814-treatment5.xml]

<!DOCTYPE tp:taxon-treatment
  PUBLIC "-//TaxonX//DTD Taxonomic Treatment Publishing DTD v0 20100105//EN" "tax-treatment-NSO.dtd">
<tp:taxon-treatment xmlns:tp="http://www.plazi.org/taxpub"><tp:treatment-meta><kwd-group><label>Taxon classification</label><kwd><named-content xmlns:xlink="http://www.w3.org/1999/xlink" content-type="kingdom">Animalia</named-content></kwd><kwd><named-content xmlns:xlink="http://www.w3.org/1999/xlink" content-type="order">Lepidoptera</named-content></kwd><kwd><named-content xmlns:xlink="http://www.w3.org/1999/xlink" content-type="family">Crambidae</named-content></kwd></kwd-group><mixed-citation publication-type="journal"><person-group><name><surname>Xiang</surname><given-names>Lanbin</given-names></name><name><surname>Chen</surname><given-names>Kai</given-names></name><name><surname>Zhang</surname><given-names>Dandan</given-names></name></person-group><article-title>Revision and phylogeny of the genus <italic><tp:taxon-name><tp:taxon-name-part taxon-name-part-type="genus" reg="Loxoneptera">Loxoneptera</tp:taxon-name-part></tp:taxon-name></italic> Hampson, 1896 (<tp:taxon-name><tp:taxon-name-part taxon-name-part-type="order">Lepidoptera</tp:taxon-name-part></tp:taxon-name>, <tp:taxon-name><tp:taxon-name-part taxon-name-part-type="family">Crambidae</tp:taxon-name-part></tp:taxon-name>, <tp:taxon-name><tp:taxon-name-part taxon-name-part-type="subfamily">Pyraustinae</tp:taxon-name-part></tp:taxon-name>), based on morphology and molecular data</article-title><source>Zookeys</source><day>05</day><month>5</month><year>2021</year><volume>1036</volume><fpage>75</fpage><lpage>98</lpage><pub-id pub-id-type="doi">10.3897/zookeys.1036.63814</pub-id></mixed-citation></tp:treatment-meta><tp:nomenclature><tp:taxon-name><object-id xmlns:xlink="http://www.w3.org/1999/xlink" content-type="arpha" xlink:type="simple">F147A604-6A7F-54A4-9CB4-36F83F24149D</object-id>
              <tp:taxon-name-part taxon-name-part-type="genus" reg="Loxoneptera">Loxoneptera</tp:taxon-name-part>
              <tp:taxon-name-part taxon-name-part-type="species" reg="carnealis">carnealis</tp:taxon-name-part>
            </tp:taxon-name><tp:taxon-authority>(Swinhoe, 1895)</tp:taxon-authority><tp:taxon-status xmlns:xlink="http://www.w3.org/1999/xlink" xlink:type="simple">comb. nov.</tp:taxon-status><xref ref-type="fig" rid="F2">Figs 6</xref><xref ref-type="fig" rid="F4">, 18</xref><xref ref-type="fig" rid="F6">, 27</xref><tp:nomenclature-citation-list><tp:nomenclature-citation><tp:taxon-name>
                  <tp:taxon-name-part taxon-name-part-type="genus" reg="Notaspis">Notaspis</tp:taxon-name-part> <tp:taxon-name-part taxon-name-part-type="species" reg="carnealis">carnealis</tp:taxon-name-part></tp:taxon-name><comment>Swinhoe, 1895: 302.</comment></tp:nomenclature-citation><tp:nomenclature-citation><tp:taxon-name>
                  <tp:taxon-name-part taxon-name-part-type="genus" reg="Calamochrous">Calamochrous</tp:taxon-name-part> <tp:taxon-name-part taxon-name-part-type="species" reg="carnealis">carnealis</tp:taxon-name-part></tp:taxon-name><comment>(Swinhoe): Hampson, 1896: 420.</comment></tp:nomenclature-citation></tp:nomenclature-citation-list></tp:nomenclature><tp:treatment-sec sec-type="material" id="SECID0E56AI"><title>Material examined.</title><p><bold><italic>Type material</italic>.</bold> Type ♂, Khasi Hills., 95-224, Cherra Punji (<named-content xmlns:xlink="http://www.w3.org/1999/xlink" content-type="dwc:institutional_code" xlink:type="simple">NHMUK</named-content>). Syntype: 1♂, Cherra Punji, Swinhoe Coll., Brit. Mus. 1926-239 (<named-content xmlns:xlink="http://www.w3.org/1999/xlink" content-type="dwc:institutional_code" xlink:type="simple">NHMUK</named-content>).</p><p><bold><italic>Other material examined</italic>. China. Guangdong</bold>: 6♂, Shimentai Reserve, Yingde, 27.V.2012, leg. Yang Lijun &amp; Jia Qianju. <bold>Guizhou</bold>: 1♂, Maolan Reserve, <named-content xmlns:xlink="http://www.w3.org/1999/xlink" content-type="dwc:verbatimCoordinates" xlink:type="simple"><named-content content-type="geo-json" specific-use="{&#34;type&#34;:&#34;Point&#34;,&#34;coordinates&#34;:[107.870000,25.130000]}" id="NCID0E6ABI" xlink:type="simple">25.13°N, 107.87°E</named-content></named-content>, alt. 797 m, 12.VII.2013, leg. Chen Xiaohua, genitalia slide no. SYSU0165, molecular voucher no. LEP0044; 1♀, Banzhai Village, Maolan Reserve, <named-content xmlns:xlink="http://www.w3.org/1999/xlink" content-type="dwc:verbatimCoordinates" xlink:type="simple"><named-content content-type="geo-json" specific-use="{&#34;type&#34;:&#34;Point&#34;,&#34;coordinates&#34;:[108.030000,25.230000]}" id="NCID0EHBBI" xlink:type="simple">25.23°N, 108.03°E</named-content></named-content>, alt. 530 m, 11.VIII.2018, leg. Zheng Meiling et al. (<named-content xmlns:xlink="http://www.w3.org/1999/xlink" content-type="dwc:institutional_code" xlink:type="simple">NKU</named-content>). <bold>Yunnan</bold>: 6♂, Baihualing Reserve, Baoshan, alt. 1520 m, 12–13.VIII.2007, leg. Zhang Dandan, genitalia slide no. LJW12064, no. LJW12098; 2♂1♀, Tropical Botanical Garden, Xishuangbanna, <named-content xmlns:xlink="http://www.w3.org/1999/xlink" content-type="dwc:verbatimCoordinates" xlink:type="simple"><named-content content-type="geo-json" specific-use="{&#34;type&#34;:&#34;Point&#34;,&#34;coordinates&#34;:[101.270000,21.920000]}" id="NCID0EWBBI" xlink:type="simple">21.92°N, 101.27°E</named-content></named-content>, alt. 606 m, 22.XI.2017, leg. Chen Kai &amp; Liu Qingming, genitalia slide no. SYSU0986 (♂), no. SYSU0985 (♀), molecular voucher no. LEP0186; 1♂, Tropical Botanical Garden, Xishuangbanna, alt. 550 m, 13.III.2014, leg. Zhang Zhenguo, molecular voucher no. LEP0169 (<named-content xmlns:xlink="http://www.w3.org/1999/xlink" content-type="dwc:institutional_code" xlink:type="simple">NKU</named-content>); 2♂, Mengla, 1000 m, 11–12.VII.2012, leg. Kitching &amp; Ashton, genitalia slide no. FCEL0005 (<abbrev xmlns:xlink="http://www.w3.org/1999/xlink" content-type="institution" xlink:title="Forest Canopy Ecology Lab, Yunnan, China" id="ABBRID0EACBI" xlink:type="simple">FCEL</abbrev>).</p></tp:treatment-sec><tp:treatment-sec sec-type="diagnosis" id="SECID0EFCBI"><title>Diagnosis.</title><p>This species is similar to <italic><tp:taxon-name><tp:taxon-name-part taxon-name-part-type="genus" reg="Loxoneptera">Loxoneptera</tp:taxon-name-part> <tp:taxon-name-part taxon-name-part-type="species" reg="triangularis">triangularis</tp:taxon-name-part></tp:taxon-name></italic> in appearance, but can be distinguished by the following characters: forewing mixed with reddish brown scales, a distinct dark brown stripe appearing near posterior angle of cell; apex of hindwing with a dark brown patch; dorso-distal sella with a hook-shaped process; distal end of phallus with a spine-shaped process, longer than phallus length.</p></tp:treatment-sec><tp:treatment-sec sec-type="redescription" id="SECID0EWCBI"><title>Redescription.</title><p><bold><italic>Head</italic>.</bold> Frons pale reddish brown, with white lateral bands. Vertex pale brown, mixed with some reddish brown erect scales. Labial palpus reddish brown, with white scales on ventral side. Maxillary palpus reddish brown, broadened distally with scales. Antennae yellowish brown. <bold><italic>Thorax</italic>.</bold> Dorsal patagia and tegula ochre-brown, ventral side grey-white. Legs pale yellow to grey-white; hindleg basal outer spur 2/5 of basal inner spur. <bold><italic>Wings</italic>.</bold> Wingspan 22.0–29.0 mm. Forewing yellowish brown, densely mixed with reddish brown scales; dark brown from costal margin to posterior margin of cell; costal margin white; orbicular stigma appearing as a black-brown point, reniform stigma black, appearing as a thick streak on discocellulars; a distinct dark brown stripe appearing near posterior angle of cell; fringe black-brown. Hindwing pale yellow, apex with a dark brown patch; fringe pale yellow. Underside of forewing pale yellow, black-brown from costal margin to posterior margin of cell. <bold><italic>Abdomen</italic>.</bold> Dorsal side of abdomen black-brown, ventral side grey white; sternite VIII in male slightly sclerotised with two pointed anterolateral processes.</p><p><bold><italic>Male genitalia</italic></bold> (Fig. <xref ref-type="fig" rid="F4">18</xref>). Uncus long, triangular, distally narrowly rounded, with few hair-like setae. Saccus rounded. Dorsal projection of transtilla relatively slender and slightly curved, ~ 3/4 length of costa, distally bearing hair ~ 1/2 length of projection, basal 1/3 broad. Valva with dorsal margin slightly convex, ventral margin sinuated, apex narrowly rounded; costa narrow; dorsal sella membranous with several setae, nearly rectangular; ventral sella with short, finger-shaped, and weakly sclerotised process; dorso-distal sella bearing a hook-shaped, strongly sclerotised process, basal broad with two small spins; sacculus broad. Juxta with basal part narrow, two arms long and slender, pointed apically. Phallus short, distal part with a long and pointed spine, slightly curved, as long as the length of phallus.</p><p><bold><italic>Female genitalia</italic></bold> (Fig. <xref ref-type="fig" rid="F6">27</xref>). Anterior apophyses 1.5 × as long as posterior apophyses. Antrum weakly sclerotised, cup-shaped; colliculum well developed, length of colliculum ~ 2/7 of ductus bursae; basal ductus seminalis expanded and sclerotised; ductus bursae short and stout, as long as length of corpus bursae; corpus bursae oval, without appendix bursae and signum.</p></tp:treatment-sec><tp:treatment-sec sec-type="distribution" id="SECID0EDEBI"><title>Distribution.</title><p>China (Guangdong, Guizhou, Yunnan), India.</p></tp:treatment-sec><tp:treatment-sec><!--Section generated to contain objects referenced in tp:taxon-treatment.--><fig id="F2" position="float" orientation="portrait"><object-id xmlns:xlink="http://www.w3.org/1999/xlink" content-type="doi" xlink:type="simple">10.3897/zookeys.1036.63814.figures2-9</object-id><object-id xmlns:xlink="http://www.w3.org/1999/xlink" content-type="arpha" xlink:type="simple">38734C55-8B3B-5A3F-A6F1-937B308BFA39</object-id><label>Figures 2–9.</label><caption><p>Adults of <italic><tp:taxon-name><tp:taxon-name-part taxon-name-part-type="genus" reg="Loxoneptera">Loxoneptera</tp:taxon-name-part></tp:taxon-name></italic> spp. <bold>2</bold><italic><tp:taxon-name><tp:taxon-name-part taxon-name-part-type="genus" reg="Loxoneptera">L.</tp:taxon-name-part> <tp:taxon-name-part taxon-name-part-type="species" reg="hampsoni">hampsoni</tp:taxon-name-part></tp:taxon-name></italic> nom. nov., male (Tibet) <bold>3</bold><italic><tp:taxon-name><tp:taxon-name-part taxon-name-part-type="genus" reg="Loxoneptera">L.</tp:taxon-name-part> <tp:taxon-name-part taxon-name-part-type="species" reg="hampsoni">hampsoni</tp:taxon-name-part></tp:taxon-name></italic> nom. nov., female (Hainan) <bold>4</bold><italic><tp:taxon-name><tp:taxon-name-part taxon-name-part-type="genus" reg="Loxoneptera">L.</tp:taxon-name-part> <tp:taxon-name-part taxon-name-part-type="species" reg="albicostalis">albicostalis</tp:taxon-name-part></tp:taxon-name></italic>, male (Yunnan) <bold>5</bold><italic><tp:taxon-name><tp:taxon-name-part taxon-name-part-type="genus" reg="Loxoneptera">L.</tp:taxon-name-part> <tp:taxon-name-part taxon-name-part-type="species" reg="crassiuncata">crassiuncata</tp:taxon-name-part></tp:taxon-name></italic> sp. nov., paratype, male (Yunnan) <bold>6</bold><italic><tp:taxon-name><tp:taxon-name-part taxon-name-part-type="genus" reg="Loxoneptera">L.</tp:taxon-name-part> <tp:taxon-name-part taxon-name-part-type="species" reg="carnealis">carnealis</tp:taxon-name-part></tp:taxon-name></italic>, male (Yunnan) <bold>7</bold><italic><tp:taxon-name><tp:taxon-name-part taxon-name-part-type="genus" reg="Loxoneptera">L.</tp:taxon-name-part> <tp:taxon-name-part taxon-name-part-type="species" reg="triangularis">triangularis</tp:taxon-name-part></tp:taxon-name></italic> sp. nov., holotype, male (Yunnan) <bold>8</bold><italic><tp:taxon-name><tp:taxon-name-part taxon-name-part-type="genus" reg="Loxoneptera">L.</tp:taxon-name-part> <tp:taxon-name-part taxon-name-part-type="species" reg="rectacerosa">rectacerosa</tp:taxon-name-part></tp:taxon-name></italic> sp. nov., holotype, male (Yunnan) <bold>9</bold><italic><tp:taxon-name><tp:taxon-name-part taxon-name-part-type="genus" reg="Loxoneptera">L.</tp:taxon-name-part> <tp:taxon-name-part taxon-name-part-type="species" reg="medialis">medialis</tp:taxon-name-part></tp:taxon-name></italic>, male (Guangdong). Scale bars: 5.0 mm.</p></caption><graphic xmlns:xlink="http://www.w3.org/1999/xlink" xlink:href="zookeys-1036-075-g002.jpg" position="float" orientation="portrait" xlink:type="simple" id="oo_539491.jpg"><uri content-type="original_file" xlink:type="simple">https://binary.pensoft.net/fig/539491</uri></graphic></fig><fig id="F4" position="float" orientation="portrait"><object-id xmlns:xlink="http://www.w3.org/1999/xlink" content-type="doi" xlink:type="simple">10.3897/zookeys.1036.63814.figures14-19</object-id><object-id xmlns:xlink="http://www.w3.org/1999/xlink" content-type="arpha" xlink:type="simple">71462568-0C43-5CA0-89D4-1220E8CCD64A</object-id><label>Figures 14–19.</label><caption><p><bold>14</bold> The sternite VIII in male of <italic><tp:taxon-name><tp:taxon-name-part taxon-name-part-type="genus" reg="Loxoneptera">L.</tp:taxon-name-part> <tp:taxon-name-part taxon-name-part-type="species" reg="albicostalis">albicostalis</tp:taxon-name-part></tp:taxon-name></italic><bold>15–19</bold> Male genitalia of <italic><tp:taxon-name><tp:taxon-name-part taxon-name-part-type="genus" reg="Loxoneptera">Loxoneptera</tp:taxon-name-part></tp:taxon-name></italic> spp. <bold>15</bold><italic><tp:taxon-name><tp:taxon-name-part taxon-name-part-type="genus" reg="Loxoneptera">L.</tp:taxon-name-part> <tp:taxon-name-part taxon-name-part-type="species" reg="hampsoni">hampsoni</tp:taxon-name-part></tp:taxon-name></italic> nom. nov., Hainan (genitalia slide no. SYSU0929) <bold>16</bold><italic><tp:taxon-name><tp:taxon-name-part taxon-name-part-type="genus" reg="Loxoneptera">L.</tp:taxon-name-part> <tp:taxon-name-part taxon-name-part-type="species" reg="albicostalis">albicostalis</tp:taxon-name-part></tp:taxon-name></italic>, Yunnan (genitalia slide no. ZDD12108) <bold>17</bold><italic><tp:taxon-name><tp:taxon-name-part taxon-name-part-type="genus" reg="Loxoneptera">L.</tp:taxon-name-part> <tp:taxon-name-part taxon-name-part-type="species" reg="crassiuncata">crassiuncata</tp:taxon-name-part></tp:taxon-name></italic> sp. nov., Yunnan (genitalia slide no. FCEL0010) <bold>18</bold><italic><tp:taxon-name><tp:taxon-name-part taxon-name-part-type="genus" reg="Loxoneptera">L.</tp:taxon-name-part> <tp:taxon-name-part taxon-name-part-type="species" reg="carnealis">carnealis</tp:taxon-name-part></tp:taxon-name></italic>, Guizhou (genitalia slide no. SYSU0165) <bold>19</bold><italic><tp:taxon-name><tp:taxon-name-part taxon-name-part-type="genus" reg="Loxoneptera">L.</tp:taxon-name-part> <tp:taxon-name-part taxon-name-part-type="species" reg="triangularis">triangularis</tp:taxon-name-part></tp:taxon-name></italic> sp. nov., Yunnan (genitalia slide no. FCEL0004). Scale bars: 1.0 mm.</p></caption><graphic xmlns:xlink="http://www.w3.org/1999/xlink" xlink:href="zookeys-1036-075-g004.jpg" position="float" orientation="portrait" xlink:type="simple" id="oo_539493.jpg"><uri content-type="original_file" xlink:type="simple">https://binary.pensoft.net/fig/539493</uri></graphic></fig><fig id="F6" position="float" orientation="portrait"><object-id xmlns:xlink="http://www.w3.org/1999/xlink" content-type="doi" xlink:type="simple">10.3897/zookeys.1036.63814.figures26-28</object-id><object-id xmlns:xlink="http://www.w3.org/1999/xlink" content-type="arpha" xlink:type="simple">AF3CA911-35D7-56FD-A874-0FDB3BE3086D</object-id><label>Figures 26–28.</label><caption><p>Female genitalia of <italic><tp:taxon-name><tp:taxon-name-part taxon-name-part-type="genus" reg="Loxoneptera">Loxoneptera</tp:taxon-name-part></tp:taxon-name></italic> spp. <bold>26</bold><italic><tp:taxon-name><tp:taxon-name-part taxon-name-part-type="genus" reg="Loxoneptera">L.</tp:taxon-name-part> <tp:taxon-name-part taxon-name-part-type="species" reg="hampsoni">hampsoni</tp:taxon-name-part></tp:taxon-name></italic> nom. nov., Hainan (genitalia slide no. SYSU0991) <bold>27</bold><italic><tp:taxon-name><tp:taxon-name-part taxon-name-part-type="genus" reg="Loxoneptera">L.</tp:taxon-name-part> <tp:taxon-name-part taxon-name-part-type="species" reg="carnealis">carnealis</tp:taxon-name-part></tp:taxon-name></italic>, Yunnan (genitalia slide no. SYSU0985) <bold>28</bold><italic><tp:taxon-name><tp:taxon-name-part taxon-name-part-type="genus" reg="Loxoneptera">L.</tp:taxon-name-part> <tp:taxon-name-part taxon-name-part-type="species" reg="medialis">medialis</tp:taxon-name-part></tp:taxon-name></italic>, Guangdong (genitalia slide no. SYSU0990). Scale bars: 1.0 mm.</p></caption><graphic xmlns:xlink="http://www.w3.org/1999/xlink" xlink:href="zookeys-1036-075-g006.jpg" position="float" orientation="portrait" xlink:type="simple" id="oo_539495.jpg"><uri content-type="original_file" xlink:type="simple">https://binary.pensoft.net/fig/539495</uri></graphic></fig></tp:treatment-sec></tp:taxon-treatment>
