# Supplementary material for: Revision and phylogeny of the genus Loxoneptera Hampson, 1896 (Lepidoptera, Crambidae, Pyraustinae), based on morphology and molecular data
Source: Zookeys. 2021 May 5;1036:75–98. doi: 10.3897/zookeys.1036.63814 (PMC8116319; doi:10.3897/zookeys.1036.63814)
Supplement: XML Treatment for Loxoneptera triangularis [file zookeys.1036.63814-treatment6.xml]

<!DOCTYPE tp:taxon-treatment
  PUBLIC "-//TaxonX//DTD Taxonomic Treatment Publishing DTD v0 20100105//EN" "tax-treatment-NSO.dtd">
<tp:taxon-treatment xmlns:tp="http://www.plazi.org/taxpub"><tp:treatment-meta><kwd-group><label>Taxon classification</label><kwd><named-content xmlns:xlink="http://www.w3.org/1999/xlink" content-type="kingdom">Animalia</named-content></kwd><kwd><named-content xmlns:xlink="http://www.w3.org/1999/xlink" content-type="order">Lepidoptera</named-content></kwd><kwd><named-content xmlns:xlink="http://www.w3.org/1999/xlink" content-type="family">Crambidae</named-content></kwd></kwd-group><mixed-citation publication-type="journal"><person-group><name><surname>Xiang</surname><given-names>Lanbin</given-names></name><name><surname>Chen</surname><given-names>Kai</given-names></name><name><surname>Zhang</surname><given-names>Dandan</given-names></name></person-group><article-title>Revision and phylogeny of the genus <italic><tp:taxon-name><tp:taxon-name-part taxon-name-part-type="genus" reg="Loxoneptera">Loxoneptera</tp:taxon-name-part></tp:taxon-name></italic> Hampson, 1896 (<tp:taxon-name><tp:taxon-name-part taxon-name-part-type="order">Lepidoptera</tp:taxon-name-part></tp:taxon-name>, <tp:taxon-name><tp:taxon-name-part taxon-name-part-type="family">Crambidae</tp:taxon-name-part></tp:taxon-name>, <tp:taxon-name><tp:taxon-name-part taxon-name-part-type="subfamily">Pyraustinae</tp:taxon-name-part></tp:taxon-name>), based on morphology and molecular data</article-title><source>Zookeys</source><day>05</day><month>5</month><year>2021</year><volume>1036</volume><fpage>75</fpage><lpage>98</lpage><pub-id pub-id-type="doi">10.3897/zookeys.1036.63814</pub-id></mixed-citation></tp:treatment-meta><tp:nomenclature><tp:taxon-name><object-id xmlns:xlink="http://www.w3.org/1999/xlink" content-type="arpha" xlink:type="simple">ADD4EE3D-5F18-5D86-9E2F-10ACFB8DB4DF</object-id>
              <tp:taxon-name-part taxon-name-part-type="genus" reg="Loxoneptera">Loxoneptera</tp:taxon-name-part>
              <tp:taxon-name-part taxon-name-part-type="species" reg="triangularis">triangularis</tp:taxon-name-part>
              <object-id xmlns:xlink="http://www.w3.org/1999/xlink" content-type="zoobank" xlink:type="simple">http://zoobank.org/A58926C8-3A03-4017-89BB-F613163F7686</object-id>
            </tp:taxon-name><tp:taxon-authority>Chen &amp; Zhang</tp:taxon-authority><tp:taxon-status xmlns:xlink="http://www.w3.org/1999/xlink" xlink:type="simple">sp. nov.</tp:taxon-status><xref ref-type="fig" rid="F2">Figs 7</xref><xref ref-type="fig" rid="F4">, 19</xref></tp:nomenclature><tp:treatment-sec sec-type="material" id="SECID0EZFBI"><title>Material examined.</title><p><bold><italic>Type material</italic>.</bold> Holotype, ♂, <bold>China: Yunnan</bold>: Mengla, Xishuangbanna, 7.X.2004, leg. R. L. Kitching, genitalia slide no. FCEL0004 (<abbrev xmlns:xlink="http://www.w3.org/1999/xlink" content-type="institution" xlink:title="Forest Canopy Ecology Lab, Yunnan, China" id="ABBRID0EGGBI" xlink:type="simple">FCEL</abbrev>). Paratype: <bold>China: Yunnan</bold>: 1♂, Mengla, Xishuangbanna, 4.X.2004, leg. R. L. Kitching.</p></tp:treatment-sec><tp:treatment-sec sec-type="diagnosis" id="SECID0ENGBI"><title>Diagnosis.</title><p>Externally, <italic><tp:taxon-name><tp:taxon-name-part taxon-name-part-type="genus" reg="Loxoneptera">Loxoneptera</tp:taxon-name-part> <tp:taxon-name-part taxon-name-part-type="species" reg="triangularis">triangularis</tp:taxon-name-part></tp:taxon-name></italic> resembles <italic><tp:taxon-name><tp:taxon-name-part taxon-name-part-type="genus" reg="Loxoneptera">L.</tp:taxon-name-part> <tp:taxon-name-part taxon-name-part-type="species" reg="carnealis">carnealis</tp:taxon-name-part></tp:taxon-name></italic> in the wing shape, but can be distinguish by the smaller wings, and costal and posterior areas of hindwing dark brown. In the male genitalia, it can be differentiated by the process on the dorso-distal sella with a strongly sclerotised stick, distal part of juxta with a strongly sclerotised and narrowly triangular process, and distal phallus with a relatively short and hook-shaped spine.</p></tp:treatment-sec><tp:treatment-sec sec-type="description" id="SECID0EJHBI"><title>Description.</title><p><bold><italic>Head</italic>.</bold> Frons pale yellow, with white lateral bands, basal white bands mixed with reddish brown scales. Vertex pale yellow. Labial palpus reddish brown, ventral side with white scales. Maxillary palpus reddish brown, broadened distally with scales. Antennae yellowish brown. <bold><italic>Thorax</italic>.</bold> Dorsal side, patagia and tegula yellowish brown, mixed with reddish brown scales, ventral side grey white. Legs pale yellow. <bold><italic>Wings</italic>.</bold> Wingspan 23.0–25.0 mm. Forewing pale yellow, termen dark brown, as well as from costal margin to posterior margin of cell, apex mixed with reddish brown scales; orbicular stigma weak, appearing as a dark brown point, reniform stigma black-brown and weak; fringe dark brown. Underside of forewing black from costal margin to posterior margin of cell. Hindwing pale yellow between CuA<sub>2</sub> and M<sub>2</sub>, remainders dark brown, without pattern, fringe yellow brown. <bold><italic>Abdomen</italic>.</bold> Dorsal side of abdomen pale brown, ventral side grey white; sternite VIII in male slightly sclerotised with two stout anterolateral processes.</p><p><bold><italic>Male genitalia</italic></bold> (Fig. <xref ref-type="fig" rid="F4">19</xref>). Uncus long and slender, distally narrowly rounded, with few hair-like setae. Saccus rounded. Dorsal projection of transtilla relatively slender and slightly curved, approximately as long as length of costa, distally bearing hair ~ 1/4 length of projection, basal 1/3 broad. Valva with dorsal margin slightly convex, ventral margin sinuated, apex narrowly rounded; costa slightly curved; dorsal sella membranous, with several setae, ventral sella with a small, hook-shaped and sclerotised process, narrow and pointed apically; dorso-distal sella with a long, stick-like, strongly sclerotised process, broad at terminal part, then pointed at apex; sacculus broad. Juxta shield-shaped, strongly sclerotised, distal part broad, with a strongly sclerotised and narrowly triangular process. Phallus long, distal end with a long and hook-shaped spine, narrow and pointed apically.</p><p><bold><italic>Female genitalia.</italic></bold> Unknown.</p></tp:treatment-sec><tp:treatment-sec sec-type="distribution" id="SECID0EWIBI"><title>Distribution.</title><p>China (Yunnan).</p></tp:treatment-sec><tp:treatment-sec sec-type="etymology" id="SECID0E2IBI"><title>Etymology.</title><p>The specific name derived from the Latin <italic><tp:taxon-name><tp:taxon-name-part taxon-name-part-type="genus" reg="Loxoneptera"/><tp:taxon-name-part taxon-name-part-type="species" reg="triangularis">triangularis</tp:taxon-name-part></tp:taxon-name></italic>, referring to the triangular process in the end of juxta.</p></tp:treatment-sec><tp:treatment-sec><!--Section generated to contain objects referenced in tp:taxon-treatment.--><fig id="F2" position="float" orientation="portrait"><object-id xmlns:xlink="http://www.w3.org/1999/xlink" content-type="doi" xlink:type="simple">10.3897/zookeys.1036.63814.figures2-9</object-id><object-id xmlns:xlink="http://www.w3.org/1999/xlink" content-type="arpha" xlink:type="simple">38734C55-8B3B-5A3F-A6F1-937B308BFA39</object-id><label>Figures 2–9.</label><caption><p>Adults of <italic><tp:taxon-name><tp:taxon-name-part taxon-name-part-type="genus" reg="Loxoneptera">Loxoneptera</tp:taxon-name-part></tp:taxon-name></italic> spp. <bold>2</bold><italic><tp:taxon-name><tp:taxon-name-part taxon-name-part-type="genus" reg="Loxoneptera">L.</tp:taxon-name-part> <tp:taxon-name-part taxon-name-part-type="species" reg="hampsoni">hampsoni</tp:taxon-name-part></tp:taxon-name></italic> nom. nov., male (Tibet) <bold>3</bold><italic><tp:taxon-name><tp:taxon-name-part taxon-name-part-type="genus" reg="Loxoneptera">L.</tp:taxon-name-part> <tp:taxon-name-part taxon-name-part-type="species" reg="hampsoni">hampsoni</tp:taxon-name-part></tp:taxon-name></italic> nom. nov., female (Hainan) <bold>4</bold><italic><tp:taxon-name><tp:taxon-name-part taxon-name-part-type="genus" reg="Loxoneptera">L.</tp:taxon-name-part> <tp:taxon-name-part taxon-name-part-type="species" reg="albicostalis">albicostalis</tp:taxon-name-part></tp:taxon-name></italic>, male (Yunnan) <bold>5</bold><italic><tp:taxon-name><tp:taxon-name-part taxon-name-part-type="genus" reg="Loxoneptera">L.</tp:taxon-name-part> <tp:taxon-name-part taxon-name-part-type="species" reg="crassiuncata">crassiuncata</tp:taxon-name-part></tp:taxon-name></italic> sp. nov., paratype, male (Yunnan) <bold>6</bold><italic><tp:taxon-name><tp:taxon-name-part taxon-name-part-type="genus" reg="Loxoneptera">L.</tp:taxon-name-part> <tp:taxon-name-part taxon-name-part-type="species" reg="carnealis">carnealis</tp:taxon-name-part></tp:taxon-name></italic>, male (Yunnan) <bold>7</bold><italic><tp:taxon-name><tp:taxon-name-part taxon-name-part-type="genus" reg="Loxoneptera">L.</tp:taxon-name-part> <tp:taxon-name-part taxon-name-part-type="species" reg="triangularis">triangularis</tp:taxon-name-part></tp:taxon-name></italic> sp. nov., holotype, male (Yunnan) <bold>8</bold><italic><tp:taxon-name><tp:taxon-name-part taxon-name-part-type="genus" reg="Loxoneptera">L.</tp:taxon-name-part> <tp:taxon-name-part taxon-name-part-type="species" reg="rectacerosa">rectacerosa</tp:taxon-name-part></tp:taxon-name></italic> sp. nov., holotype, male (Yunnan) <bold>9</bold><italic><tp:taxon-name><tp:taxon-name-part taxon-name-part-type="genus" reg="Loxoneptera">L.</tp:taxon-name-part> <tp:taxon-name-part taxon-name-part-type="species" reg="medialis">medialis</tp:taxon-name-part></tp:taxon-name></italic>, male (Guangdong). Scale bars: 5.0 mm.</p></caption><graphic xmlns:xlink="http://www.w3.org/1999/xlink" xlink:href="zookeys-1036-075-g002.jpg" position="float" orientation="portrait" xlink:type="simple" id="oo_539491.jpg"><uri content-type="original_file" xlink:type="simple">https://binary.pensoft.net/fig/539491</uri></graphic></fig><fig id="F4" position="float" orientation="portrait"><object-id xmlns:xlink="http://www.w3.org/1999/xlink" content-type="doi" xlink:type="simple">10.3897/zookeys.1036.63814.figures14-19</object-id><object-id xmlns:xlink="http://www.w3.org/1999/xlink" content-type="arpha" xlink:type="simple">71462568-0C43-5CA0-89D4-1220E8CCD64A</object-id><label>Figures 14–19.</label><caption><p><bold>14</bold> The sternite VIII in male of <italic><tp:taxon-name><tp:taxon-name-part taxon-name-part-type="genus" reg="Loxoneptera">L.</tp:taxon-name-part> <tp:taxon-name-part taxon-name-part-type="species" reg="albicostalis">albicostalis</tp:taxon-name-part></tp:taxon-name></italic><bold>15–19</bold> Male genitalia of <italic><tp:taxon-name><tp:taxon-name-part taxon-name-part-type="genus" reg="Loxoneptera">Loxoneptera</tp:taxon-name-part></tp:taxon-name></italic> spp. <bold>15</bold><italic><tp:taxon-name><tp:taxon-name-part taxon-name-part-type="genus" reg="Loxoneptera">L.</tp:taxon-name-part> <tp:taxon-name-part taxon-name-part-type="species" reg="hampsoni">hampsoni</tp:taxon-name-part></tp:taxon-name></italic> nom. nov., Hainan (genitalia slide no. SYSU0929) <bold>16</bold><italic><tp:taxon-name><tp:taxon-name-part taxon-name-part-type="genus" reg="Loxoneptera">L.</tp:taxon-name-part> <tp:taxon-name-part taxon-name-part-type="species" reg="albicostalis">albicostalis</tp:taxon-name-part></tp:taxon-name></italic>, Yunnan (genitalia slide no. ZDD12108) <bold>17</bold><italic><tp:taxon-name><tp:taxon-name-part taxon-name-part-type="genus" reg="Loxoneptera">L.</tp:taxon-name-part> <tp:taxon-name-part taxon-name-part-type="species" reg="crassiuncata">crassiuncata</tp:taxon-name-part></tp:taxon-name></italic> sp. nov., Yunnan (genitalia slide no. FCEL0010) <bold>18</bold><italic><tp:taxon-name><tp:taxon-name-part taxon-name-part-type="genus" reg="Loxoneptera">L.</tp:taxon-name-part> <tp:taxon-name-part taxon-name-part-type="species" reg="carnealis">carnealis</tp:taxon-name-part></tp:taxon-name></italic>, Guizhou (genitalia slide no. SYSU0165) <bold>19</bold><italic><tp:taxon-name><tp:taxon-name-part taxon-name-part-type="genus" reg="Loxoneptera">L.</tp:taxon-name-part> <tp:taxon-name-part taxon-name-part-type="species" reg="triangularis">triangularis</tp:taxon-name-part></tp:taxon-name></italic> sp. nov., Yunnan (genitalia slide no. FCEL0004). Scale bars: 1.0 mm.</p></caption><graphic xmlns:xlink="http://www.w3.org/1999/xlink" xlink:href="zookeys-1036-075-g004.jpg" position="float" orientation="portrait" xlink:type="simple" id="oo_539493.jpg"><uri content-type="original_file" xlink:type="simple">https://binary.pensoft.net/fig/539493</uri></graphic></fig></tp:treatment-sec></tp:taxon-treatment>
