# Supplementary material for: Revision and phylogeny of the genus Loxoneptera Hampson, 1896 (Lepidoptera, Crambidae, Pyraustinae), based on morphology and molecular data
Source: Zookeys. 2021 May 5;1036:75–98. doi: 10.3897/zookeys.1036.63814 (PMC8116319; doi:10.3897/zookeys.1036.63814)
Supplement: XML Treatment for Loxoneptera medialis [file zookeys.1036.63814-treatment8.xml]

<!DOCTYPE tp:taxon-treatment
  PUBLIC "-//TaxonX//DTD Taxonomic Treatment Publishing DTD v0 20100105//EN" "tax-treatment-NSO.dtd">
<tp:taxon-treatment xmlns:tp="http://www.plazi.org/taxpub"><tp:treatment-meta><kwd-group><label>Taxon classification</label><kwd><named-content xmlns:xlink="http://www.w3.org/1999/xlink" content-type="kingdom">Animalia</named-content></kwd><kwd><named-content xmlns:xlink="http://www.w3.org/1999/xlink" content-type="order">Lepidoptera</named-content></kwd><kwd><named-content xmlns:xlink="http://www.w3.org/1999/xlink" content-type="family">Crambidae</named-content></kwd></kwd-group><mixed-citation publication-type="journal"><person-group><name><surname>Xiang</surname><given-names>Lanbin</given-names></name><name><surname>Chen</surname><given-names>Kai</given-names></name><name><surname>Zhang</surname><given-names>Dandan</given-names></name></person-group><article-title>Revision and phylogeny of the genus <italic><tp:taxon-name><tp:taxon-name-part taxon-name-part-type="genus" reg="Loxoneptera">Loxoneptera</tp:taxon-name-part></tp:taxon-name></italic> Hampson, 1896 (<tp:taxon-name><tp:taxon-name-part taxon-name-part-type="order">Lepidoptera</tp:taxon-name-part></tp:taxon-name>, <tp:taxon-name><tp:taxon-name-part taxon-name-part-type="family">Crambidae</tp:taxon-name-part></tp:taxon-name>, <tp:taxon-name><tp:taxon-name-part taxon-name-part-type="subfamily">Pyraustinae</tp:taxon-name-part></tp:taxon-name>), based on morphology and molecular data</article-title><source>Zookeys</source><day>05</day><month>5</month><year>2021</year><volume>1036</volume><fpage>75</fpage><lpage>98</lpage><pub-id pub-id-type="doi">10.3897/zookeys.1036.63814</pub-id></mixed-citation></tp:treatment-meta><tp:nomenclature><tp:taxon-name><object-id xmlns:xlink="http://www.w3.org/1999/xlink" content-type="arpha" xlink:type="simple">F254E73D-7594-586A-BCE8-A62D5880F457</object-id>
              <tp:taxon-name-part taxon-name-part-type="genus" reg="Loxoneptera">Loxoneptera</tp:taxon-name-part>
              <tp:taxon-name-part taxon-name-part-type="species" reg="medialis">medialis</tp:taxon-name-part>
            </tp:taxon-name><tp:taxon-authority>(Caradja, 1925)</tp:taxon-authority><tp:taxon-status xmlns:xlink="http://www.w3.org/1999/xlink" xlink:type="simple">comb. nov.</tp:taxon-status><xref ref-type="fig" rid="F2">Figs 9</xref><xref ref-type="fig" rid="F5">, 21</xref><xref ref-type="fig" rid="F6">, 28</xref><tp:nomenclature-citation-list><tp:nomenclature-citation><tp:taxon-name>
                  <tp:taxon-name-part taxon-name-part-type="genus" reg="Calamochrous">Calamochrous</tp:taxon-name-part> <tp:taxon-name-part taxon-name-part-type="species" reg="medialis">medialis</tp:taxon-name-part></tp:taxon-name><comment>Caradja, 1925: 363.</comment></tp:nomenclature-citation></tp:nomenclature-citation-list></tp:nomenclature><tp:treatment-sec sec-type="material" id="SECID0EURBI"><title>Material examined.</title><p><bold><italic>Type material</italic>.</bold> Holotype, ♂, Canton, Type, Car.[adja], Gen. Praep.[Prep.] EGM 3 (<named-content xmlns:xlink="http://www.w3.org/1999/xlink" content-type="dwc:institutional_code" xlink:type="simple">MGAB</named-content>).</p><p><bold><italic>Other material examined</italic>. China. Guangdong</bold>: 1♂, Dongmei Village, Potou District, Zhanjiang, 10.IV.2016, leg. Li Zhiqiang &amp; Li Jun, genitalia slide no. SYSU0987, molecular voucher no. LEP0171; 1♀, Liuzhang Village, Beihe Country, Leizhou, 9.IV.2016, leg. Li Zhiqiang &amp; Li Jun, genitalia slide no. SYSU0990, molecular voucher no. LEP0173. <bold>Hainan</bold>: 1♂, Jianling Reserve, <named-content xmlns:xlink="http://www.w3.org/1999/xlink" content-type="dwc:verbatimCoordinates" xlink:type="simple"><named-content content-type="geo-json" specific-use="{&#34;type&#34;:&#34;Point&#34;,&#34;coordinates&#34;:[110.270000,18.870000]}" id="NCID0EQSBI" xlink:type="simple">18.87°N, 110.27°E</named-content></named-content>, alt. 143 m, 8.IX.2013, leg. Chen Xiaohua, genitalia slide no. SYSU0180, molecular voucher no. LEP0096.</p></tp:treatment-sec><tp:treatment-sec sec-type="diagnosis" id="SECID0EVSBI"><title>Diagnosis.</title><p>The wing shape of <italic><tp:taxon-name><tp:taxon-name-part taxon-name-part-type="genus" reg="Loxoneptera">Loxoneptera</tp:taxon-name-part> <tp:taxon-name-part taxon-name-part-type="species" reg="medialis">medialis</tp:taxon-name-part></tp:taxon-name></italic> is similar to <italic><tp:taxon-name><tp:taxon-name-part taxon-name-part-type="genus" reg="Loxoneptera">L.</tp:taxon-name-part> <tp:taxon-name-part taxon-name-part-type="species" reg="rectacerosa">rectacerosa</tp:taxon-name-part></tp:taxon-name></italic> but can be distinguished by the light yellow forewing and costal margin. In the male genitalia, it can be distinguished by longer spinous process on dorso-distal sella, distal end of phallus with a small and pointed spine, and vesica with two groups of short, spine-shaped cornuti.</p></tp:treatment-sec><tp:treatment-sec sec-type="redescription" id="SECID0ERTBI"><title>Redescription.</title><p><bold><italic>Head</italic>.</bold> Frons pale yellow, with white lateral bands. Vertex pale yellow. Labial palpus pale yellow, with white scales on ventral side. Maxillary palpus pale yellow, mixed with white scales, broadened distally with scales. Antennae yellowish brown. <bold><italic>Thorax</italic>.</bold> Dorsal side, patagia and tegula yellowish brown, ventral side grey white. Legs yellowish white. <bold><italic>Wings</italic>.</bold> Wingspan 25.0–30.0 mm. Forewing pale yellow, costal and terminal areas reddish brown; orbicular stigma weak, dark brown, reniform stigma weak, black-brown, appearing as a thick line on discocellulars; a weak, dark-brown stripe appearing between M<sub>2</sub> and CuA<sub>1</sub>; fringe black-brown. Hindwing pale yellow, termen mixed with brown scales, without pattern. Underside of forewing pale yellow, without any spot. <bold><italic>Abdomen</italic>.</bold> Dorsal side of abdomen black-brown, ventral side grey white; sternite VIII in male slightly sclerotised with bifurcate anterolateral processes.</p><p><bold><italic>Male genitalia</italic></bold> (Fig. <xref ref-type="fig" rid="F5">21</xref>). Uncus long and slender, distally narrowly rounded, with few hair-like setae. Saccus rounded. Dorsal projection of transtilla relatively slender and slightly curved, approximately as long as length of costa, distally bearing hair ~ 1/3 length of projection, basal 1/3 broad. Valva with dorsal margin slightly convex, ventral margin sinuated, apex slightly pointed; costa slightly curved; dorsal sella appearing as a broad, slightly curved and stick-like sclerite, with several setae; ventral sella sclerotised, with a long, straight and stick-like process, narrow and pointed apically, apex slightly curved; dorso-distal sella with a pointed, hook-like, and strongly sclerotised process, as long as the process on ventral sella. Sacculus broad. Juxta with basal part narrow, two arms long and slender, pointed apically. Phallus short, basal 1/2 broad, distal end with a small pointed spine, and vesica with two groups of short, spine-shaped cornuti.</p><p><bold><italic>Female genitalia</italic></bold> (Fig. <xref ref-type="fig" rid="F6">28</xref>). Anterior apophyses 1.5 × as long as posterior apophyses; lamella postvaginalis trapezoidal and strongly sclerotised, with distinct transversely wrinkles, covered with dense and tiny spines; lamella antevaginalis strongly sclerotised, appearing as a small, triangular sclerite, covered with many dense and tiny spines. Antrum strongly sclerotised, cup-shaped; colliculum well developed and strongly sclerotised; ductus bursae short and stout, ~ 1/2 length of corpus bursae; corpus bursae oval, signum weak, reduced into a long carina, laterally bearing with some tiny spines, without appendix bursae.</p></tp:treatment-sec><tp:treatment-sec sec-type="distribution" id="SECID0ECVBI"><title>Distribution.</title><p>China (Guangdong, Hainan).</p></tp:treatment-sec><tp:treatment-sec><!--Section generated to contain objects referenced in tp:taxon-treatment.--><fig id="F2" position="float" orientation="portrait"><object-id xmlns:xlink="http://www.w3.org/1999/xlink" content-type="doi" xlink:type="simple">10.3897/zookeys.1036.63814.figures2-9</object-id><object-id xmlns:xlink="http://www.w3.org/1999/xlink" content-type="arpha" xlink:type="simple">38734C55-8B3B-5A3F-A6F1-937B308BFA39</object-id><label>Figures 2–9.</label><caption><p>Adults of <italic><tp:taxon-name><tp:taxon-name-part taxon-name-part-type="genus" reg="Loxoneptera">Loxoneptera</tp:taxon-name-part></tp:taxon-name></italic> spp. <bold>2</bold><italic><tp:taxon-name><tp:taxon-name-part taxon-name-part-type="genus" reg="Loxoneptera">L.</tp:taxon-name-part> <tp:taxon-name-part taxon-name-part-type="species" reg="hampsoni">hampsoni</tp:taxon-name-part></tp:taxon-name></italic> nom. nov., male (Tibet) <bold>3</bold><italic><tp:taxon-name><tp:taxon-name-part taxon-name-part-type="genus" reg="Loxoneptera">L.</tp:taxon-name-part> <tp:taxon-name-part taxon-name-part-type="species" reg="hampsoni">hampsoni</tp:taxon-name-part></tp:taxon-name></italic> nom. nov., female (Hainan) <bold>4</bold><italic><tp:taxon-name><tp:taxon-name-part taxon-name-part-type="genus" reg="Loxoneptera">L.</tp:taxon-name-part> <tp:taxon-name-part taxon-name-part-type="species" reg="albicostalis">albicostalis</tp:taxon-name-part></tp:taxon-name></italic>, male (Yunnan) <bold>5</bold><italic><tp:taxon-name><tp:taxon-name-part taxon-name-part-type="genus" reg="Loxoneptera">L.</tp:taxon-name-part> <tp:taxon-name-part taxon-name-part-type="species" reg="crassiuncata">crassiuncata</tp:taxon-name-part></tp:taxon-name></italic> sp. nov., paratype, male (Yunnan) <bold>6</bold><italic><tp:taxon-name><tp:taxon-name-part taxon-name-part-type="genus" reg="Loxoneptera">L.</tp:taxon-name-part> <tp:taxon-name-part taxon-name-part-type="species" reg="carnealis">carnealis</tp:taxon-name-part></tp:taxon-name></italic>, male (Yunnan) <bold>7</bold><italic><tp:taxon-name><tp:taxon-name-part taxon-name-part-type="genus" reg="Loxoneptera">L.</tp:taxon-name-part> <tp:taxon-name-part taxon-name-part-type="species" reg="triangularis">triangularis</tp:taxon-name-part></tp:taxon-name></italic> sp. nov., holotype, male (Yunnan) <bold>8</bold><italic><tp:taxon-name><tp:taxon-name-part taxon-name-part-type="genus" reg="Loxoneptera">L.</tp:taxon-name-part> <tp:taxon-name-part taxon-name-part-type="species" reg="rectacerosa">rectacerosa</tp:taxon-name-part></tp:taxon-name></italic> sp. nov., holotype, male (Yunnan) <bold>9</bold><italic><tp:taxon-name><tp:taxon-name-part taxon-name-part-type="genus" reg="Loxoneptera">L.</tp:taxon-name-part> <tp:taxon-name-part taxon-name-part-type="species" reg="medialis">medialis</tp:taxon-name-part></tp:taxon-name></italic>, male (Guangdong). Scale bars: 5.0 mm.</p></caption><graphic xmlns:xlink="http://www.w3.org/1999/xlink" xlink:href="zookeys-1036-075-g002.jpg" position="float" orientation="portrait" xlink:type="simple" id="oo_539491.jpg"><uri content-type="original_file" xlink:type="simple">https://binary.pensoft.net/fig/539491</uri></graphic></fig><fig id="F5" position="float" orientation="portrait"><object-id xmlns:xlink="http://www.w3.org/1999/xlink" content-type="doi" xlink:type="simple">10.3897/zookeys.1036.63814.figures20-25</object-id><object-id xmlns:xlink="http://www.w3.org/1999/xlink" content-type="arpha" xlink:type="simple">066D6757-94E6-5B6D-A699-AB75AC622FEC</object-id><label>Figures 20–25.</label><caption><p>Male genitalia of <italic><tp:taxon-name><tp:taxon-name-part taxon-name-part-type="genus" reg="Loxoneptera">Loxoneptera</tp:taxon-name-part></tp:taxon-name></italic> spp. <bold>20</bold><italic><tp:taxon-name><tp:taxon-name-part taxon-name-part-type="genus" reg="Loxoneptera">L.</tp:taxon-name-part> <tp:taxon-name-part taxon-name-part-type="species" reg="rectacerosa">rectacerosa</tp:taxon-name-part></tp:taxon-name></italic> sp. nov., Yunnan (genitalia slide no. ZDD12059) <bold>21</bold><italic><tp:taxon-name><tp:taxon-name-part taxon-name-part-type="genus" reg="Loxoneptera">L.</tp:taxon-name-part> <tp:taxon-name-part taxon-name-part-type="species" reg="medialis">medialis</tp:taxon-name-part></tp:taxon-name></italic>, Guangdong (genitalia slide no. SYSU0987) <bold>22</bold><italic><tp:taxon-name><tp:taxon-name-part taxon-name-part-type="genus" reg="Loxoneptera">L.</tp:taxon-name-part> <tp:taxon-name-part taxon-name-part-type="species" reg="pentasaris">pentasaris</tp:taxon-name-part></tp:taxon-name></italic>, India (<tp:taxon-name><tp:taxon-name-part taxon-name-part-type="family">Pyralidae</tp:taxon-name-part></tp:taxon-name> Brit. Mus. Slide No. 9747) <bold>23</bold><italic><tp:taxon-name><tp:taxon-name-part taxon-name-part-type="genus" reg="Loxoneptera">L.</tp:taxon-name-part> <tp:taxon-name-part taxon-name-part-type="species" reg="bipunctalis">bipunctalis</tp:taxon-name-part></tp:taxon-name></italic>, India (<tp:taxon-name><tp:taxon-name-part taxon-name-part-type="family">Pyralidae</tp:taxon-name-part></tp:taxon-name> Brit. Mus. Slide No. 9750) <bold>24</bold><italic><tp:taxon-name><tp:taxon-name-part taxon-name-part-type="genus" reg="Loxoneptera">L.</tp:taxon-name-part> <tp:taxon-name-part taxon-name-part-type="species" reg="brevipalpis">brevipalpis</tp:taxon-name-part></tp:taxon-name></italic>, India (<tp:taxon-name><tp:taxon-name-part taxon-name-part-type="family">Pyralidae</tp:taxon-name-part></tp:taxon-name> Brit. Mus. Slide No. 9748) <bold>25</bold><italic><tp:taxon-name><tp:taxon-name-part taxon-name-part-type="genus" reg="Loxoneptera">L.</tp:taxon-name-part> <tp:taxon-name-part taxon-name-part-type="species" reg="dichroma">dichroma</tp:taxon-name-part></tp:taxon-name></italic>, India (<tp:taxon-name><tp:taxon-name-part taxon-name-part-type="family">Pyralidae</tp:taxon-name-part></tp:taxon-name> Brit. Mus. Slide No. 9749). Scale bars: 1.0 mm.</p></caption><graphic xmlns:xlink="http://www.w3.org/1999/xlink" xlink:href="zookeys-1036-075-g005.jpg" position="float" orientation="portrait" xlink:type="simple" id="oo_539494.jpg"><uri content-type="original_file" xlink:type="simple">https://binary.pensoft.net/fig/539494</uri></graphic></fig><fig id="F6" position="float" orientation="portrait"><object-id xmlns:xlink="http://www.w3.org/1999/xlink" content-type="doi" xlink:type="simple">10.3897/zookeys.1036.63814.figures26-28</object-id><object-id xmlns:xlink="http://www.w3.org/1999/xlink" content-type="arpha" xlink:type="simple">AF3CA911-35D7-56FD-A874-0FDB3BE3086D</object-id><label>Figures 26–28.</label><caption><p>Female genitalia of <italic><tp:taxon-name><tp:taxon-name-part taxon-name-part-type="genus" reg="Loxoneptera">Loxoneptera</tp:taxon-name-part></tp:taxon-name></italic> spp. <bold>26</bold><italic><tp:taxon-name><tp:taxon-name-part taxon-name-part-type="genus" reg="Loxoneptera">L.</tp:taxon-name-part> <tp:taxon-name-part taxon-name-part-type="species" reg="hampsoni">hampsoni</tp:taxon-name-part></tp:taxon-name></italic> nom. nov., Hainan (genitalia slide no. SYSU0991) <bold>27</bold><italic><tp:taxon-name><tp:taxon-name-part taxon-name-part-type="genus" reg="Loxoneptera">L.</tp:taxon-name-part> <tp:taxon-name-part taxon-name-part-type="species" reg="carnealis">carnealis</tp:taxon-name-part></tp:taxon-name></italic>, Yunnan (genitalia slide no. SYSU0985) <bold>28</bold><italic><tp:taxon-name><tp:taxon-name-part taxon-name-part-type="genus" reg="Loxoneptera">L.</tp:taxon-name-part> <tp:taxon-name-part taxon-name-part-type="species" reg="medialis">medialis</tp:taxon-name-part></tp:taxon-name></italic>, Guangdong (genitalia slide no. SYSU0990). Scale bars: 1.0 mm.</p></caption><graphic xmlns:xlink="http://www.w3.org/1999/xlink" xlink:href="zookeys-1036-075-g006.jpg" position="float" orientation="portrait" xlink:type="simple" id="oo_539495.jpg"><uri content-type="original_file" xlink:type="simple">https://binary.pensoft.net/fig/539495</uri></graphic></fig></tp:treatment-sec></tp:taxon-treatment>
