# Supplementary material for: Revision and phylogeny of the genus Loxoneptera Hampson, 1896 (Lepidoptera, Crambidae, Pyraustinae), based on morphology and molecular data
Source: Zookeys. 2021 May 5;1036:75–98. doi: 10.3897/zookeys.1036.63814 (PMC8116319; doi:10.3897/zookeys.1036.63814)
Supplement: XML Treatment for Loxoneptera bipunctalis [file zookeys.1036.63814-treatment10.xml]

<!DOCTYPE tp:taxon-treatment
  PUBLIC "-//TaxonX//DTD Taxonomic Treatment Publishing DTD v0 20100105//EN" "tax-treatment-NSO.dtd">
<tp:taxon-treatment xmlns:tp="http://www.plazi.org/taxpub"><tp:treatment-meta><kwd-group><label>Taxon classification</label><kwd><named-content xmlns:xlink="http://www.w3.org/1999/xlink" content-type="kingdom">Animalia</named-content></kwd><kwd><named-content xmlns:xlink="http://www.w3.org/1999/xlink" content-type="order">Lepidoptera</named-content></kwd><kwd><named-content xmlns:xlink="http://www.w3.org/1999/xlink" content-type="family">Crambidae</named-content></kwd></kwd-group><mixed-citation publication-type="journal"><person-group><name><surname>Xiang</surname><given-names>Lanbin</given-names></name><name><surname>Chen</surname><given-names>Kai</given-names></name><name><surname>Zhang</surname><given-names>Dandan</given-names></name></person-group><article-title>Revision and phylogeny of the genus <italic><tp:taxon-name><tp:taxon-name-part taxon-name-part-type="genus" reg="Loxoneptera">Loxoneptera</tp:taxon-name-part></tp:taxon-name></italic> Hampson, 1896 (<tp:taxon-name><tp:taxon-name-part taxon-name-part-type="order">Lepidoptera</tp:taxon-name-part></tp:taxon-name>, <tp:taxon-name><tp:taxon-name-part taxon-name-part-type="family">Crambidae</tp:taxon-name-part></tp:taxon-name>, <tp:taxon-name><tp:taxon-name-part taxon-name-part-type="subfamily">Pyraustinae</tp:taxon-name-part></tp:taxon-name>), based on morphology and molecular data</article-title><source>Zookeys</source><day>05</day><month>5</month><year>2021</year><volume>1036</volume><fpage>75</fpage><lpage>98</lpage><pub-id pub-id-type="doi">10.3897/zookeys.1036.63814</pub-id></mixed-citation></tp:treatment-meta><tp:nomenclature><tp:taxon-name><object-id xmlns:xlink="http://www.w3.org/1999/xlink" content-type="arpha" xlink:type="simple">2BDFF375-594C-56B1-9B99-468A5B401517</object-id>
              <tp:taxon-name-part taxon-name-part-type="genus" reg="Loxoneptera">Loxoneptera</tp:taxon-name-part>
              <tp:taxon-name-part taxon-name-part-type="species" reg="bipunctalis">bipunctalis</tp:taxon-name-part>
            </tp:taxon-name><tp:taxon-authority>(Hampson, 1912)</tp:taxon-authority><tp:taxon-status xmlns:xlink="http://www.w3.org/1999/xlink" xlink:type="simple">comb. nov.</tp:taxon-status><xref ref-type="fig" rid="F3">Figs 11</xref><xref ref-type="fig" rid="F5">, 23</xref><tp:nomenclature-citation-list><tp:nomenclature-citation><tp:taxon-name>
                  <tp:taxon-name-part taxon-name-part-type="genus" reg="Calamochrous">Calamochrous</tp:taxon-name-part> <tp:taxon-name-part taxon-name-part-type="species" reg="bipunctalis">bipunctalis</tp:taxon-name-part></tp:taxon-name><comment>Hampson, 1912: 1269.</comment></tp:nomenclature-citation></tp:nomenclature-citation-list></tp:nomenclature><tp:treatment-sec sec-type="material" id="SECID0EY1BI"><title>Material examined.</title><p><bold><italic>Type material</italic>.</bold> Type ♂, S. India, Palani Hills [Palnis], Campbell 1907.365, <tp:taxon-name><tp:taxon-name-part taxon-name-part-type="family">Pyralidae</tp:taxon-name-part></tp:taxon-name> Brit. Mus. Slide No. 9750 (<named-content xmlns:xlink="http://www.w3.org/1999/xlink" content-type="dwc:institutional_code" xlink:type="simple">NHMUK</named-content>).</p></tp:treatment-sec><tp:treatment-sec sec-type="diagnosis" id="SECID0EN2BI"><title>Diagnosis.</title><p>Wingspan 34.0 mm. In appearance, <italic><tp:taxon-name><tp:taxon-name-part taxon-name-part-type="genus" reg="Loxoneptera">Loxoneptera</tp:taxon-name-part> <tp:taxon-name-part taxon-name-part-type="species" reg="bipunctalis">bipunctalis</tp:taxon-name-part></tp:taxon-name></italic> is best distinguished from other <italic><tp:taxon-name><tp:taxon-name-part taxon-name-part-type="genus" reg="Loxoneptera">Loxoneptera</tp:taxon-name-part></tp:taxon-name></italic> species by pale ochreous yellow forewing, two blackish orbicular stigmata, and interrupted postmedial line of forewing. In the male genitalia, this species is similar to <italic><tp:taxon-name><tp:taxon-name-part taxon-name-part-type="genus" reg="Loxoneptera">L.</tp:taxon-name-part> <tp:taxon-name-part taxon-name-part-type="species" reg="brevipalpis">brevipalpis</tp:taxon-name-part></tp:taxon-name></italic> and <italic><tp:taxon-name><tp:taxon-name-part taxon-name-part-type="genus" reg="Loxoneptera">L.</tp:taxon-name-part> <tp:taxon-name-part taxon-name-part-type="species" reg="dichroma">dichroma</tp:taxon-name-part></tp:taxon-name></italic> but can be distinguished by the longer process of dorso-distal sella and the weakly sclerotised, slice-shaped cornutus of phallus.</p></tp:treatment-sec><tp:treatment-sec sec-type="distribution" id="SECID0E23BI"><title>Distribution.</title><p>India.</p></tp:treatment-sec><tp:treatment-sec><!--Section generated to contain objects referenced in tp:taxon-treatment.--><fig id="F3" position="float" orientation="portrait"><object-id xmlns:xlink="http://www.w3.org/1999/xlink" content-type="doi" xlink:type="simple">10.3897/zookeys.1036.63814.figures10-13</object-id><object-id xmlns:xlink="http://www.w3.org/1999/xlink" content-type="arpha" xlink:type="simple">9F4F1D87-92A2-503C-833A-200F8D87C26E</object-id><label>Figures 10–13.</label><caption><p>Adults of <italic><tp:taxon-name><tp:taxon-name-part taxon-name-part-type="genus" reg="Loxoneptera">Loxoneptera</tp:taxon-name-part></tp:taxon-name></italic> spp. <bold>10</bold><italic><tp:taxon-name><tp:taxon-name-part taxon-name-part-type="genus" reg="Loxoneptera">L.</tp:taxon-name-part> <tp:taxon-name-part taxon-name-part-type="species" reg="pentasaris">pentasaris</tp:taxon-name-part></tp:taxon-name></italic>, holotype, male (India) <bold>11</bold><italic><tp:taxon-name><tp:taxon-name-part taxon-name-part-type="genus" reg="Loxoneptera">L.</tp:taxon-name-part> <tp:taxon-name-part taxon-name-part-type="species" reg="bipunctalis">bipunctalis</tp:taxon-name-part></tp:taxon-name></italic>, type, male (India) <bold>12</bold><italic><tp:taxon-name><tp:taxon-name-part taxon-name-part-type="genus" reg="Loxoneptera">L.</tp:taxon-name-part> <tp:taxon-name-part taxon-name-part-type="species" reg="brevipalpis">brevipalpis</tp:taxon-name-part></tp:taxon-name></italic>, holotype, male (India) <bold>13</bold><italic><tp:taxon-name><tp:taxon-name-part taxon-name-part-type="genus" reg="Loxoneptera">L.</tp:taxon-name-part> <tp:taxon-name-part taxon-name-part-type="species" reg="dichroma">dichroma</tp:taxon-name-part></tp:taxon-name></italic>, type, male (India). Scale bars: 5.0 mm.</p></caption><graphic xmlns:xlink="http://www.w3.org/1999/xlink" xlink:href="zookeys-1036-075-g003.jpg" position="float" orientation="portrait" xlink:type="simple" id="oo_539492.jpg"><uri content-type="original_file" xlink:type="simple">https://binary.pensoft.net/fig/539492</uri></graphic></fig><fig id="F5" position="float" orientation="portrait"><object-id xmlns:xlink="http://www.w3.org/1999/xlink" content-type="doi" xlink:type="simple">10.3897/zookeys.1036.63814.figures20-25</object-id><object-id xmlns:xlink="http://www.w3.org/1999/xlink" content-type="arpha" xlink:type="simple">066D6757-94E6-5B6D-A699-AB75AC622FEC</object-id><label>Figures 20–25.</label><caption><p>Male genitalia of <italic><tp:taxon-name><tp:taxon-name-part taxon-name-part-type="genus" reg="Loxoneptera">Loxoneptera</tp:taxon-name-part></tp:taxon-name></italic> spp. <bold>20</bold><italic><tp:taxon-name><tp:taxon-name-part taxon-name-part-type="genus" reg="Loxoneptera">L.</tp:taxon-name-part> <tp:taxon-name-part taxon-name-part-type="species" reg="rectacerosa">rectacerosa</tp:taxon-name-part></tp:taxon-name></italic> sp. nov., Yunnan (genitalia slide no. ZDD12059) <bold>21</bold><italic><tp:taxon-name><tp:taxon-name-part taxon-name-part-type="genus" reg="Loxoneptera">L.</tp:taxon-name-part> <tp:taxon-name-part taxon-name-part-type="species" reg="medialis">medialis</tp:taxon-name-part></tp:taxon-name></italic>, Guangdong (genitalia slide no. SYSU0987) <bold>22</bold><italic><tp:taxon-name><tp:taxon-name-part taxon-name-part-type="genus" reg="Loxoneptera">L.</tp:taxon-name-part> <tp:taxon-name-part taxon-name-part-type="species" reg="pentasaris">pentasaris</tp:taxon-name-part></tp:taxon-name></italic>, India (<tp:taxon-name><tp:taxon-name-part taxon-name-part-type="family">Pyralidae</tp:taxon-name-part></tp:taxon-name> Brit. Mus. Slide No. 9747) <bold>23</bold><italic><tp:taxon-name><tp:taxon-name-part taxon-name-part-type="genus" reg="Loxoneptera">L.</tp:taxon-name-part> <tp:taxon-name-part taxon-name-part-type="species" reg="bipunctalis">bipunctalis</tp:taxon-name-part></tp:taxon-name></italic>, India (<tp:taxon-name><tp:taxon-name-part taxon-name-part-type="family">Pyralidae</tp:taxon-name-part></tp:taxon-name> Brit. Mus. Slide No. 9750) <bold>24</bold><italic><tp:taxon-name><tp:taxon-name-part taxon-name-part-type="genus" reg="Loxoneptera">L.</tp:taxon-name-part> <tp:taxon-name-part taxon-name-part-type="species" reg="brevipalpis">brevipalpis</tp:taxon-name-part></tp:taxon-name></italic>, India (<tp:taxon-name><tp:taxon-name-part taxon-name-part-type="family">Pyralidae</tp:taxon-name-part></tp:taxon-name> Brit. Mus. Slide No. 9748) <bold>25</bold><italic><tp:taxon-name><tp:taxon-name-part taxon-name-part-type="genus" reg="Loxoneptera">L.</tp:taxon-name-part> <tp:taxon-name-part taxon-name-part-type="species" reg="dichroma">dichroma</tp:taxon-name-part></tp:taxon-name></italic>, India (<tp:taxon-name><tp:taxon-name-part taxon-name-part-type="family">Pyralidae</tp:taxon-name-part></tp:taxon-name> Brit. Mus. Slide No. 9749). Scale bars: 1.0 mm.</p></caption><graphic xmlns:xlink="http://www.w3.org/1999/xlink" xlink:href="zookeys-1036-075-g005.jpg" position="float" orientation="portrait" xlink:type="simple" id="oo_539494.jpg"><uri content-type="original_file" xlink:type="simple">https://binary.pensoft.net/fig/539494</uri></graphic></fig></tp:treatment-sec></tp:taxon-treatment>
